# Supplementary material for: Dynamic Regulation of H3K27 Trimethylation during Arabidopsis Differentiation
Source: PLoS Genet. 2011 Apr 7;7(4):e1002040. doi: 10.1371/journal.pgen.1002040 (PMC3072373; doi:10.1371/journal.pgen.1002040)
Supplement: Table S4 — Lists of equally and differentially expressed genes. Genes harbouring specific expression levels are grouped and shown as gene sets X(M = L), dXM≥2 (Δlog2(M-L)≥2) and dXL≤−2 (Δlog2(M-L)≤−2). (XLSX) [file pgen.1002040.s015.xlsx]

## Sheet: Tabelle1
expression data (protein coding genes, TAIR8)
XM+	XL+	XUNION	XM+	XML+	XL+	dXM≥2	X(M=L)	dXL≤-2
union	union	all
XM1>0&X2>0	XL1>0&X2>0	expressed				M1>0&M2>0	all >0	L1>0&L2>0
		genes				tTEST	stddev	tTEST
						p≤0,05	≤0,05	p≤0,05
						XM-XL≥2	"-1<(XM-X)L<1	XM-XL≤-2
22237	22017	22988	971	21266	751	1865	9409	968
AT4G26530	AT4G26530	AT5G49420	AT5G49420	AT4G26530	AT5G45820	AT1G01070	AT1G01030	AT4G26530
AT1G66100	AT1G66100	AT2G02140	AT2G02140	AT1G66100	AT3G55500	AT1G01110	AT1G01040	AT1G66100
AT3G01500	AT5G45820	AT3G32180	AT3G32180	AT3G01500	AT1G77960	AT1G01190	AT1G01050	AT5G45820
AT1G23130	AT3G01500	AT4G33390	AT4G33390	AT1G23130	AT1G62630	AT1G01480	AT1G01090	AT3G01500
AT5G15500	AT1G23130	AT4G29280	AT4G29280	AT5G15500	AT2G29300	AT1G01530	AT1G01140	AT1G23130
AT1G14250	AT5G15500	AT1G68890	AT1G68890	AT1G14250	AT1G52800	AT1G01560	AT1G01170	AT5G15500
AT1G22690	AT1G14250	AT5G41090	AT5G41090	AT1G22690	AT3G48290	AT1G01580	AT1G01210	AT1G14250
AT5G35480	AT1G22690	AT5G47260	AT5G47260	AT5G35480	AT5G10250	AT1G02065	AT1G01220	AT1G22690
AT5G14740	AT3G55500	AT5G23960	AT5G23960	AT5G14740	AT1G29430	AT1G02070	AT1G01230	AT3G55500
AT5G66400	AT5G35480	AT4G00320	AT4G00320	AT5G66400	AT3G52310	AT1G02110	AT1G01260	AT5G35480
AT4G04840	AT5G14740	AT5G41390	AT5G41390	AT4G04840	AT2G38300	AT1G02220	AT1G01300	AT5G14740
AT2G29290	AT5G66400	AT1G25988	AT1G25988	AT2G29290	AT1G75880	AT1G02250	AT1G01440	AT5G66400
AT4G14400	AT1G77960	AT5G62510	AT5G62510	AT4G14400	AT1G78030	AT1G02520	AT1G01470	AT1G77960
AT5G25840	AT4G04840	AT2G14700	AT2G14700	AT5G25840	AT3G48310	AT1G02530	AT1G01490	AT4G04840
AT4G23290	AT2G29290	AT1G04370	AT1G04370	AT4G23290	AT1G29420	AT1G02580	AT1G01540	AT2G29290
AT1G14880	AT4G14400	AT3G51560	AT3G51560	AT1G14880	AT1G59030	AT1G02630	AT1G01550	AT4G14400
AT1G30250	AT5G25840	AT3G62670	AT3G62670	AT1G30250	AT1G66060	AT1G02690	AT1G01570	AT5G25840
AT4G27030	AT4G23290	AT2G39975	AT2G39975	AT4G27030	AT1G58725	AT1G02800	AT1G01610	AT4G23290
AT2G47880	AT1G14880	AT2G24950	AT2G24950	AT2G47880	AT1G76955	AT1G02810	AT1G01620	AT1G14880
AT5G38430	AT1G30250	AT3G19070	AT3G19070	AT5G38430	AT5G47440	AT1G03170	AT1G01630	AT1G30250
AT2G34430	AT4G27030	AT2G22520	AT2G22520	AT2G34430	AT2G30560	AT1G03200	AT1G01650	AT4G27030
AT5G35490	AT2G47880	AT2G21400	AT2G21400	AT5G35490	AT3G13229	AT1G03457	AT1G01670	AT2G47880
AT5G50800	AT1G62630	AT5G21030	AT5G21030	AT5G50800	AT2G19980	AT1G03620	AT1G01710	AT1G62630
AT1G07050	AT5G38430	AT5G22355	AT5G22355	AT1G07050	AT2G22810	AT1G03710	AT1G01720	AT5G38430
AT4G19170	AT2G34430	AT2G06555	AT2G06555	AT4G19170	AT2G25780	AT1G03720	AT1G01725	AT2G34430
AT1G13650	AT2G29300	AT2G34120	AT2G34120	AT1G13650	AT3G09450	AT1G03760	AT1G01740	AT2G29300
AT3G22231	AT5G35490	AT1G48510	AT1G48510	AT3G22231	AT3G09330	AT1G03770	AT1G01770	AT5G35490
AT5G49730	AT5G50800	AT1G65740	AT1G65740	AT5G49730	AT5G50600	AT1G04050	AT1G01780	AT5G50800
AT4G12320	AT1G07050	AT5G48130	AT5G48130	AT4G12320	AT1G01390	AT1G04150	AT1G01800	AT1G07050
AT1G08810	AT4G19170	AT3G44460	AT3G44460	AT1G08810	AT5G49130	AT1G04520	AT1G01820	AT4G19170
AT4G17970	AT1G13650	AT4G27170	AT4G27170	AT4G17970	AT1G11990	AT1G04540	AT1G01830	AT1G13650
AT3G48740	AT3G22231	AT4G09360	AT4G09360	AT3G48740	AT5G58310	AT1G04600	AT1G01840	AT3G22231
AT3G26280	AT5G49730	AT5G66340	AT5G66340	AT3G26280	AT1G68040	AT1G04880	AT1G01860	AT5G49730
AT1G14150	AT4G12320	AT5G07420	AT5G07420	AT1G14150	AT3G09340	AT1G05100	AT1G01900	AT4G12320
AT2G29170	AT1G08810	AT5G27100	AT5G27100	AT2G29170	AT5G59100	AT1G05220	AT1G01910	AT1G08810
AT1G78450	AT4G17970	AT1G43260	AT1G43260	AT1G78450	AT2G25090	AT1G05260	AT1G01930	AT4G17970
AT4G06536	AT1G52800	AT1G31400	AT1G31400	AT4G06536	AT4G05170	AT1G05370	AT1G01950	AT1G52800
AT1G15980	AT3G48740	AT3G29070	AT3G29070	AT1G15980	AT2G35075	AT1G05490	AT1G01960	AT3G48740
AT1G31690	AT3G26280	AT1G27710	AT1G27710	AT1G31690	AT4G20230	AT1G05700	AT1G01970	AT3G26280
AT5G59130	AT1G14150	AT5G28550	AT5G28550	AT5G59130	AT2G44570	AT1G05710	AT1G01990	AT1G14150
AT3G48720	AT3G48290	AT5G64210	AT5G64210	AT3G48720	AT4G24000	AT1G05730	AT1G02000	AT3G48290
AT4G04330	AT2G29170	AT2G23240	AT2G23240	AT4G04330	AT1G65330	AT1G05800	AT1G02020	AT2G29170
AT1G32080	AT1G78450	AT4G30300	AT4G30300	AT1G32080	AT5G27780	AT1G05950	AT1G02080	AT1G78450
AT3G01960	AT4G06536	AT4G08593	AT4G08593	AT3G01960	AT2G36750	AT1G06090	AT1G02090	AT4G06536
AT1G33811	AT5G10250	AT5G06490	AT5G06490	AT1G33811	AT5G48940	AT1G06135	AT1G02100	AT5G10250
AT1G75460	AT1G15980	AT4G35150	AT4G35150	AT1G75460	AT3G16120	AT1G06420	AT1G02120	AT1G15980
AT3G62550	AT1G31690	AT3G58300	AT3G58300	AT3G62550	AT3G18170	AT1G06520	AT1G02130	AT1G31690
AT5G38420	AT5G59130	AT5G41640	AT5G41640	AT5G38420	AT1G70030	AT1G06620	AT1G02140	AT5G59130
AT5G23020	AT3G48720	AT3G25280	AT3G25280	AT5G23020	AT4G15990	AT1G06660	AT1G02150	AT3G48720
AT1G72610	AT4G04330	AT3G48840	AT3G48840	AT1G72610	AT2G45610	AT1G07260	AT1G02160	AT4G04330
AT3G62820	AT1G32080	AT3G29190	AT3G29190	AT3G62820	AT4G06534	AT1G07500	AT1G02170	AT1G32080
AT5G61270	AT1G29430	AT1G68210	AT1G68210	AT5G61270	AT1G65445	AT1G07610	AT1G02180	AT1G29430
AT5G23240	AT3G01960	AT3G26110	AT3G26110	AT5G23240	AT4G17160	AT1G07860	AT1G02260	AT3G01960
AT3G56060	AT1G33811	AT5G22900	AT5G22900	AT3G56060	AT2G24010	AT1G07870	AT1G02270	AT1G33811
AT2G14560	AT3G52310	AT4G14815	AT4G14815	AT2G14560	AT4G22800	AT1G08290	AT1G02280	AT3G52310
AT3G51760	AT1G75460	AT1G63200	AT1G63200	AT3G51760	AT5G55570	AT1G08320	AT1G02300	AT1G75460
AT1G19510	AT2G38300	AT1G47810	AT1G47810	AT1G19510	AT4G06526	AT1G08440	AT1G02305	AT2G38300
AT4G21440	AT1G75880	AT3G45760	AT3G45760	AT4G21440	AT4G37700	AT1G08860	AT1G02330	AT1G75880
AT1G70820	AT3G62550	AT5G27310	AT5G27310	AT1G70820	AT1G22130	AT1G09000	AT1G02340	AT3G62550
AT5G23980	AT5G38420	AT1G67160	AT1G67160	AT5G23980	AT5G43000	AT1G09090	AT1G02350	AT5G38420
AT2G42530	AT5G23020	AT5G56110	AT5G56110	AT2G42530	AT3G06970	AT1G09450	AT1G02360	AT5G23020
AT4G12830	AT1G72610	AT4G08530	AT4G08530	AT4G12830	AT5G41590	AT1G09540	AT1G02410	AT1G72610
AT1G28230	AT1G78030	AT5G40070	AT5G40070	AT1G28230	AT3G43570	AT1G09650	AT1G02450	AT1G78030
AT2G15020	AT3G62820	AT1G23910	AT1G23910	AT2G15020	AT4G34550	AT1G09812	AT1G02470	AT3G62820
AT3G52740	AT5G61270	AT1G11620	AT1G11620	AT3G52740	AT3G45540	AT1G09950	AT1G02500	AT5G61270
AT4G18980	AT3G48310	AT1G01400	AT1G01400	AT4G18980	AT5G02110	AT1G09960	AT1G02650	AT3G48310
AT5G18430	AT5G23240	AT3G60020	AT3G60020	AT5G18430	AT3G56920	AT1G10010	AT1G02660	AT5G23240
AT3G63160	AT3G56060	AT4G20095	AT4G20095	AT3G63160	AT1G65300	AT1G10340	AT1G02680	AT3G56060
AT3G16660	AT2G14560	AT2G37700	AT2G37700	AT3G16660	AT2G36780	AT1G10400	AT1G02720	AT2G14560
AT4G13560	AT3G51760	AT1G53420	AT1G53420	AT4G13560	AT1G23070	AT1G10480	AT1G02740	AT3G51760
AT4G23300	AT1G19510	AT3G01185	AT3G01185	AT4G23300	AT1G65480	AT1G10540	AT1G02750	AT1G19510
AT4G18830	AT4G21440	AT3G48620	AT3G48620	AT4G18830	AT3G59370	AT1G10640	AT1G02780	AT4G21440
AT1G22590	AT1G70820	AT5G46730	AT5G46730	AT1G22590	AT5G66150	AT1G10980	AT1G02816	AT1G70820
AT1G64360	AT5G23980	AT4G29200	AT4G29200	AT1G64360	AT4G39250	AT1G10990	AT1G02850	AT5G23980
AT3G17070	AT2G42530	AT4G13985	AT4G13985	AT3G17070	AT2G28970	AT1G11070	AT1G02860	AT2G42530
AT4G37980	AT4G12830	AT2G18130	AT2G18130	AT4G37980	AT2G34440	AT1G11080	AT1G02890	AT4G12830
AT4G33666	AT1G28230	AT2G31470	AT2G31470	AT4G33666	AT1G06340	AT1G11100	AT1G02920	AT1G28230
AT1G29440	AT2G15020	AT2G25600	AT2G25600	AT1G29440	AT2G29620	AT1G11120	AT1G02930	AT2G15020
AT3G22235	AT3G52740	AT3G47020	AT3G47020	AT3G22235	AT5G58784	AT1G11370	AT1G02950	AT3G52740
AT2G13360	AT4G18980	AT4G34940	AT4G34940	AT2G13360	AT2G23590	AT1G11420	AT1G02960	AT4G18980
AT5G21430	AT1G29420	AT4G09860	AT4G09860	AT5G21430	AT2G33350	AT1G11580	AT1G02990	AT1G29420
AT5G49740	AT5G18430	AT1G13620	AT1G13620	AT5G49740	AT2G44560	AT1G11600	AT1G03000	AT5G18430
AT1G29460	AT3G63160	AT3G18120	AT3G18120	AT1G29460	AT4G13450	AT1G11670	AT1G03010	AT3G63160
AT2G12190	AT1G59030	AT1G19470	AT1G19470	AT2G12190	AT1G58480	AT1G11730	AT1G03030	AT1G59030
AT5G39520	AT3G16660	AT3G54790	AT3G54790	AT5G39520	AT5G44310	AT1G11925	AT1G03060	AT3G16660
AT1G29450	AT1G66060	AT1G51220	AT1G51220	AT1G29450	AT2G04750	AT1G12380	AT1G03070	AT1G66060
AT2G47270	AT4G13560	AT3G23360	AT3G23360	AT2G47270	AT3G04200	AT1G12610	AT1G03080	AT4G13560
AT1G19150	AT4G23300	AT5G47470	AT5G47470	AT1G19150	AT1G11490	AT1G12630	AT1G03090	AT4G23300
AT1G56710	AT4G18830	AT2G30810	AT2G30810	AT1G56710	AT1G05530	AT1G12805	AT1G03140	AT4G18830
AT1G07180	AT1G22590	AT5G58780	AT5G58780	AT1G07180	AT3G26150	AT1G12890	AT1G03150	AT1G22590
AT1G21540	AT1G64360	AT2G25160	AT2G25160	AT1G21540	AT1G71120	AT1G12950	AT1G03250	AT1G64360
AT2G04160	AT3G17070	AT5G48140	AT5G48140	AT2G04160	AT1G03320	AT1G12980	AT1G03260	AT3G17070
AT2G42540	AT4G37980	AT1G78160	AT1G78160	AT2G42540	AT3G10990	AT1G13290	AT1G03280	AT4G37980
AT3G27690	AT1G58725	AT5G42905	AT5G42905	AT3G27690	AT4G12370	AT1G13300	AT1G03290	AT1G58725
AT2G17470	AT4G33666	AT2G39540	AT2G39540	AT2G17470	AT2G25770	AT1G13400	AT1G03330	AT4G33666
AT5G41410	AT1G29440	AT1G10190	AT1G10190	AT5G41410	AT1G73560	AT1G13480	AT1G03350	AT1G29440
AT2G32880	AT3G22235	AT3G44920	AT3G44920	AT2G32880	AT1G52390	AT1G13520	AT1G03370	AT3G22235
AT2G04032	AT2G13360	AT2G31540	AT2G31540	AT2G04032	AT1G24420	AT1G13590	AT1G03380	AT2G13360
AT2G32290	AT1G76955	AT2G35890	AT2G35890	AT2G32290	AT5G15670	AT1G13600	AT1G03400	AT1G76955
AT5G58260	AT5G47440	AT1G63140	AT1G63140	AT5G58260	AT5G60500	AT1G13610	AT1G03520	AT5G47440
AT5G61160	AT5G21430	AT5G48200	AT5G48200	AT5G61160	AT5G43240	AT1G13670	AT1G03550	AT5G21430
AT5G44440	AT5G49740	AT1G66490	AT1G66490	AT5G44440	AT3G61940	AT1G13680	AT1G03560	AT5G49740
AT1G09240	AT1G29460	AT2G47430	AT2G47430	AT1G09240	AT2G34315	AT1G13710	AT1G03590	AT1G29460
AT3G22240	AT2G12190	AT3G29260	AT3G29260	AT3G22240	AT4G24030	AT1G14260	AT1G03650	AT2G12190
AT1G14520	AT5G39520	AT5G23340	AT5G23340	AT1G14520	AT1G59730	AT1G14490	AT1G03687	AT5G39520
AT3G28270	AT1G29450	AT3G07250	AT3G07250	AT3G28270	AT1G55640	AT1G14630	AT1G03730	AT1G29450
AT1G23200	AT2G47270	AT5G27810	AT5G27810	AT1G23200	AT2G33270	AT1G14687	AT1G03750	AT2G47270
AT2G15390	AT1G19150	AT1G33220	AT1G33220	AT2G15390	AT2G03520	AT1G14690	AT1G03850	AT1G19150
AT5G64770	AT1G56710	AT3G24330	AT3G24330	AT5G64770	AT5G14900	AT1G14750	AT1G03860	AT1G56710
AT4G39970	AT2G30560	AT4G08760	AT4G08760	AT4G39970	AT5G19470	AT1G14760	AT1G03900	AT2G30560
AT4G14480	AT1G07180	AT5G53680	AT5G53680	AT4G14480	AT3G19040	AT1G14870	AT1G03910	AT1G07180
AT1G27480	AT1G21540	AT5G35603	AT5G35603	AT1G27480	AT5G25400	AT1G14890	AT1G03930	AT1G21540
AT5G46240	AT2G04160	AT1G47300	AT1G47300	AT5G46240	AT2G05060	AT1G14900	AT1G03950	AT2G04160
AT1G02820	AT3G13229	AT5G24070	AT5G24070	AT1G02820	AT4G27110	AT1G15210	AT1G03960	AT3G13229
AT4G17810	AT2G19980	AT2G11626	AT2G11626	AT4G17810	AT5G54070	AT1G15330	AT1G03970	AT2G19980
AT5G06500	AT2G42540	AT2G32820	AT2G32820	AT5G06500	AT2G31310	AT1G15415	AT1G04000	AT2G42540
AT1G48260	AT3G27690	AT5G48890	AT5G48890	AT1G48260	AT1G31380	AT1G15520	AT1G04040	AT3G27690
AT1G49130	AT2G17470	AT4G25220	AT4G25220	AT1G49130	AT4G07524	AT1G15720	AT1G04080	AT2G17470
AT1G53100	AT2G22810	AT3G09530	AT3G09530	AT1G53100	AT4G17860	AT1G15760	AT1G04160	AT5G41410
AT1G68520	AT5G41410	AT4G33610	AT4G33610	AT1G68520	AT5G54030	AT1G16070	AT1G04170	AT2G32880
AT3G63140	AT2G32880	AT5G18636	AT5G18636	AT3G63140	AT1G21990	AT1G16160	AT1G04200	AT2G04032
AT1G22630	AT2G04032	AT1G29620	AT1G29620	AT1G22630	AT5G09710	AT1G16290	AT1G04210	AT2G32290
AT3G05730	AT2G32290	AT3G09110	AT3G09110	AT3G05730	AT1G80220	AT1G16300	AT1G04260	AT5G58260
AT5G44420	AT5G58260	AT5G43755	AT5G43755	AT5G44420	AT4G08640	AT1G16310	AT1G04280	AT5G61160
AT1G70640	AT5G61160	AT4G10510	AT4G10510	AT1G70640	AT2G23800	AT1G16360	AT1G04290	AT5G44440
AT5G15240	AT5G44440	AT2G34100	AT2G34100	AT5G15240	AT4G29970	AT1G16520	AT1G04300	AT1G09240
AT3G15840	AT1G09240	AT2G11010	AT2G11010	AT3G15840	AT1G51480	AT1G16530	AT1G04340	AT3G22240
AT4G16880	AT3G22240	AT4G28920	AT4G28920	AT4G16880	AT5G52490	AT1G17380	AT1G04360	AT1G14520
AT5G08030	AT1G14520	AT1G48930	AT1G48930	AT5G08030	AT1G51250	AT1G17420	AT1G04390	AT3G28270
AT4G17340	AT3G28270	AT1G27870	AT1G27870	AT4G17340	AT1G33670	AT1G17560	AT1G04400	AT1G23200
AT4G32280	AT1G23200	AT3G50810	AT3G50810	AT4G32280	AT3G44210	AT1G17750	AT1G04410	AT2G15390
AT5G23660	AT2G15390	AT5G08460	AT5G08460	AT5G23660	AT1G48220	AT1G17830	AT1G04430	AT5G64770
AT4G19530	AT5G64770	AT1G56040	AT1G56040	AT4G19530	AT2G23250	AT1G17960	AT1G04440	AT4G39970
AT3G62410	AT4G39970	AT1G72290	AT1G72290	AT3G62410	AT4G33280	AT1G18140	AT1G04510	AT4G14480
AT5G24160	AT4G14480	AT3G46400	AT3G46400	AT5G24160	AT2G47870	AT1G18250	AT1G04530	AT1G27480
AT3G01440	AT1G27480	AT4G26340	AT4G26340	AT3G01440	AT3G03240	AT1G18300	AT1G04630	AT5G46240
AT3G45140	AT5G46240	AT3G57250	AT3G57250	AT3G45140	AT2G46860	AT1G18410	AT1G04680	AT1G02820
AT1G59930	AT1G02820	AT3G59260	AT3G59260	AT1G59930	AT1G15990	AT1G18420	AT1G04690	AT2G25780
AT3G60290	AT2G25780	AT5G46320	AT5G46320	AT3G60290	AT3G22421	AT1G18740	AT1G04710	AT3G09450
AT3G51420	AT3G09450	AT4G18500	AT4G18500	AT3G51420	AT5G54280	AT1G18880	AT1G04750	AT4G17810
AT4G24350	AT4G17810	AT5G01440	AT5G01440	AT4G24350	AT1G61680	AT1G18970	AT1G04780	AT5G06500
AT3G16670	AT5G06500	AT1G23320	AT1G23320	AT3G16670	AT4G12270	AT1G18980	AT1G04790	AT1G48260
AT4G00165	AT1G48260	AT3G21490	AT3G21490	AT4G00165	AT2G44030	AT1G19210	AT1G04820	AT1G49130
AT1G77210	AT1G49130	AT4G21000	AT4G21000	AT1G77210	AT4G29580	AT1G19230	AT1G04830	AT1G53100
AT1G69870	AT1G53100	AT3G28980	AT3G28980	AT1G69870	AT2G46460	AT1G19330	AT1G04850	AT1G68520
AT2G32100	AT1G68520	AT3G58390	AT3G58390	AT2G32100	AT4G09600	AT1G19530	AT1G04860	AT3G63140
AT4G35090	AT3G63140	AT1G32880	AT1G32880	AT4G35090	AT2G27420	AT1G19540	AT1G04910	AT1G22630
AT4G26830	AT1G22630	AT3G45670	AT3G45670	AT4G26830	AT1G72980	AT1G19630	AT1G04950	AT3G05730
AT3G57020	AT3G05730	AT1G62940	AT1G62940	AT3G57020	AT1G78990	AT1G19780	AT1G04960	AT5G44420
AT1G62510	AT5G44420	AT3G29060	AT3G29060	AT1G62510	AT2G01800	AT1G19790	AT1G04970	AT3G09330
AT3G46490	AT3G09330	AT5G53750	AT5G53750	AT3G46490	AT5G50490	AT1G19830	AT1G04980	AT1G70640
AT4G26420	AT1G70640	AT3G63350	AT3G63350	AT4G26420	AT5G06920	AT1G19840	AT1G04985	AT5G15240
AT5G54585	AT5G15240	AT2G38350	AT2G38350	AT5G54585	AT3G05610	AT1G19850	AT1G04990	AT3G15840
AT3G11110	AT3G15840	AT3G07425	AT3G07425	AT3G11110	AT3G45790	AT1G20060	AT1G05000	AT4G16880
AT3G55630	AT4G16880	AT1G04645	AT1G04645	AT3G55630	AT1G77650	AT1G20520	AT1G05055	AT5G08030
AT1G04800	AT5G08030	AT1G70960	AT1G70960	AT1G04800	AT5G37140	AT1G20530	AT1G05065	AT4G17340
AT4G35770	AT4G17340	AT5G39400	AT5G39400	AT4G35770	AT5G09360	AT1G20700	AT1G05070	AT4G32280
AT1G07440	AT4G32280	AT1G64800	AT1G64800	AT1G07440	AT1G14950	AT1G20900	AT1G05090	AT5G23660
AT3G50120	AT5G23660	AT3G12000	AT3G12000	AT3G50120	AT4G39060	AT1G21310	AT1G05150	AT4G19530
AT5G24150	AT4G19530	AT5G44316	AT5G44316	AT5G24150	AT3G22030	AT1G21360	AT1G05170	AT3G62410
AT1G71030	AT3G62410	AT2G01500	AT2G01500	AT1G71030	AT2G19410	AT1G21740	AT1G05180	AT5G24160
AT5G09660	AT5G24160	AT4G03360	AT4G03360	AT5G09660	AT1G71235	AT1G21890	AT1G05200	AT3G01440
AT1G11850	AT3G01440	AT3G32896	AT3G32896	AT1G11850	AT1G47915	AT1G22030	AT1G05205	AT3G45140
AT5G51720	AT3G45140	AT3G05310	AT3G05310	AT5G51720	AT3G22360	AT1G22150	AT1G05210	AT1G59930
AT1G11340	AT1G59930	AT4G35370	AT4G35370	AT1G11340	AT3G49305	AT1G22220	AT1G05230	AT3G60290
AT1G78530	AT3G60290	AT5G06170	AT5G06170	AT1G78530	AT4G23090	AT1G22275	AT1G05300	AT3G51420
AT5G39080	AT3G51420	AT4G03740	AT4G03740	AT5G39080	AT5G07230	AT1G22440	AT1G05320	AT4G24350
AT5G56100	AT4G24350	AT2G19230	AT2G19230	AT5G56100	AT1G13420	AT1G22480	AT1G05350	AT3G16670
AT4G37930	AT3G16670	AT3G49820	AT3G49820	AT4G37930	AT1G31750	AT1G22490	AT1G05360	AT4G00165
AT3G59250	AT4G00165	AT1G66245	AT1G66245	AT3G59250	AT4G18860	AT1G22980	AT1G05380	AT1G77210
AT3G16250	AT1G77210	AT1G35610	AT1G35610	AT3G16250	AT4G23110	AT1G23000	AT1G05385	AT1G69870
AT5G54190	AT5G50600	AT4G23070	AT4G23070	AT5G54190	AT2G13900	AT1G23120	AT1G05410	AT2G32100
AT3G54050	AT1G69870	AT1G28500	AT1G28500	AT3G54050	AT4G22214	AT1G23380	AT1G05420	AT4G35090
AT2G29950	AT2G32100	AT5G07850	AT5G07850	AT2G29950	AT1G48700	AT1G23560	AT1G05430	AT4G26830
AT1G73870	AT4G35090	AT2G14500	AT2G14500	AT1G73870	AT5G54067	AT1G23770	AT1G05500	AT3G57020
AT1G12480	AT4G26830	AT5G47950	AT5G47950	AT1G12480	AT1G28220	AT1G23850	AT1G05520	AT1G62510
AT1G20020	AT1G01390	AT1G33870	AT1G33870	AT1G20020	AT1G51410	AT1G24070	AT1G05560	AT5G49130
AT5G50950	AT3G57020	AT5G14990	AT5G14990	AT5G50950	AT1G42190	AT1G24130	AT1G05590	AT4G26420
AT5G28020	AT1G62510	AT2G29820	AT2G29820	AT5G28020	AT4G12940	AT1G24590	AT1G05600	AT5G54585
AT3G48420	AT5G49130	AT4G37060	AT4G37060	AT3G48420	AT1G22090	AT1G25340	AT1G05630	AT3G11110
AT1G16960	AT3G46490	AT3G50320	AT3G50320	AT1G16960	AT5G37230	AT1G25510	AT1G05690	AT3G55630
AT3G04180	AT4G26420	AT1G55545	AT1G55545	AT3G04180	AT2G16730	AT1G25530	AT1G05720	AT1G04800
AT3G56290	AT5G54585	AT3G19530	AT3G19530	AT3G56290	AT3G19430	AT1G26250	AT1G05760	AT4G35770
AT1G20470	AT3G11110	AT3G59850	AT3G59850	AT1G20470	AT4G18540	AT1G26390	AT1G05780	AT1G07440
AT5G63800	AT3G55630	AT1G52470	AT1G52470	AT5G63800	AT1G64010	AT1G26540	AT1G05785	AT3G50120
AT3G29035	AT1G04800	AT1G32420	AT1G32420	AT3G29035	AT5G04640	AT1G26680	AT1G05790	AT5G24150
AT1G57590	AT4G35770	AT1G15320	AT1G15320	AT1G57590	AT3G46310	AT1G26780	AT1G05805	AT1G71030
AT3G45940	AT1G07440	AT1G53935	AT1G53935	AT3G45940	AT3G28230	AT1G26960	AT1G05820	AT5G09660
AT5G44130	AT3G50120	AT1G18780	AT1G18780	AT5G44130	AT4G09660	AT1G27110	AT1G05830	AT1G11990
AT1G09340	AT5G24150	AT5G13130	AT5G13130	AT1G09340	AT1G78520	AT1G27610	AT1G05840	AT1G11850
AT3G21870	AT1G71030	AT1G49270	AT1G49270	AT3G21870	AT2G44250	AT1G28130	AT1G05850	AT5G51720
AT3G25770	AT5G09660	AT5G24220	AT5G24220	AT3G25770	AT2G21420	AT1G28290	AT1G05860	AT1G11340
AT5G19580	AT1G11990	AT1G55390	AT1G55390	AT5G19580	AT3G04360	AT1G28360	AT1G05900	AT1G78530
AT5G16980	AT1G11850	AT3G02620	AT3G02620	AT5G16980	AT4G11580	AT1G28370	AT1G05930	AT5G39080
AT4G18990	AT5G51720	AT2G20030	AT2G20030	AT4G18990	AT3G60570	AT1G28390	AT1G05940	AT5G56100
AT2G39690	AT1G11340	AT5G38190	AT5G38190	AT2G39690	AT5G44120	AT1G28480	AT1G05960	AT4G37930
AT5G64040	AT1G78530	AT1G20750	AT1G20750	AT5G64040	AT1G15160	AT1G28710	AT1G06040	AT3G59250
AT1G69523	AT5G39080	AT5G35390	AT5G35390	AT1G69523	AT3G46240	AT1G29000	AT1G06050	AT3G16250
AT5G62140	AT5G56100	AT1G32010	AT1G32010	AT5G62140	AT3G19940	AT1G29020	AT1G06060	AT5G54190
AT2G05160	AT4G37930	AT1G06260	AT1G06260	AT2G05160	AT1G16380	AT1G29270	AT1G06080	AT3G54050
AT1G52880	AT3G59250	AT5G41440	AT5G41440	AT1G52880	AT4G38880	AT1G29290	AT1G06110	AT2G29950
AT1G18265	AT3G16250	AT3G23172	AT3G23172	AT1G18265	AT3G20030	AT1G29300	AT1G06130	AT5G58310
AT3G03480	AT5G54190	AT5G37460	AT5G37460	AT3G03480	AT5G55110	AT1G29630	AT1G06150	AT1G73870
AT5G51890	AT3G54050	AT1G08150	AT1G08150	AT5G51890	AT2G23570	AT1G29980	AT1G06160	AT1G68040
AT5G62850	AT2G29950	AT5G34883	AT5G34883	AT5G62850	AT2G10340	AT1G30040	AT1G06170	AT3G09340
AT5G18020	AT5G58310	AT1G02550	AT1G02550	AT5G18020	AT4G38310	AT1G30135	AT1G06190	AT1G12480
AT2G05070	AT1G73870	AT1G13310	AT1G13310	AT2G05070	AT1G21950	AT1G30190	AT1G06200	AT1G20020
AT1G29920	AT1G68040	AT4G32070	AT4G32070	AT1G29920	AT3G32280	AT1G30515	AT1G06210	AT5G50950
AT4G00750	AT3G09340	AT3G14490	AT3G14490	AT4G00750	AT5G01860	AT1G30650	AT1G06240	AT5G28020
AT5G03640	AT5G59100	AT1G12170	AT1G12170	AT5G03640	AT5G37910	AT1G30700	AT1G06290	AT3G48420
AT4G34930	AT2G25090	AT5G23270	AT5G23270	AT4G34930	AT5G38090	AT1G30760	AT1G06310	AT1G16960
AT5G18600	AT1G12480	AT3G16040	AT3G16040	AT5G18600	AT3G15490	AT1G30950	AT1G06360	AT3G04180
AT3G47350	AT1G20020	AT5G51500	AT5G51500	AT3G47350	AT3G46420	AT1G31040	AT1G06380	AT3G56290
AT2G05100	AT5G50950	AT5G03930	AT5G03930	AT2G05100	AT3G27980	AT1G31050	AT1G06390	AT1G20470
AT5G64190	AT5G28020	AT4G23120	AT4G23120	AT5G64190	AT2G38365	AT1G31140	AT1G06400	AT5G63800
AT5G01520	AT3G48420	AT2G42090	AT2G42090	AT5G01520	AT5G37280	AT1G31290	AT1G06410	AT3G29035
AT5G43840	AT1G16960	AT4G36170	AT4G36170	AT5G43840	AT3G62230	AT1G31310	AT1G06470	AT4G05170
AT1G52830	AT3G04180	AT5G56570	AT5G56570	AT1G52830	AT3G58450	AT1G31320	AT1G06500	AT2G35075
AT2G25625	AT3G56290	AT1G40129	AT1G40129	AT2G25625	AT1G52050	AT1G31490	AT1G06510	AT1G57590
AT3G04210	AT1G20470	AT1G22240	AT1G22240	AT3G04210	AT1G42080	AT1G31710	AT1G06530	AT3G45940
AT2G29360	AT5G63800	AT4G03290	AT4G03290	AT2G29360	AT5G36180	AT1G31760	AT1G06630	AT5G44130
AT3G10280	AT3G29035	AT1G49110	AT1G49110	AT3G10280	AT4G03350	AT1G31770	AT1G06650	AT1G09340
AT1G54820	AT4G05170	AT5G61470	AT5G61470	AT1G54820	AT4G03565	AT1G32190	AT1G06700	AT3G21870
AT5G58770	AT2G35075	AT4G39130	AT4G39130	AT5G58770	AT4G17690	AT1G32250	AT1G06730	AT3G25770
AT3G10060	AT1G57590	AT5G50770	AT5G50770	AT3G10060	AT3G03847	AT1G32910	AT1G06780	AT5G19580
AT5G39860	AT3G45940	AT3G06560	AT3G06560	AT5G39860	AT4G02400	AT1G32930	AT1G06800	AT5G16980
AT1G68600	AT5G44130	AT5G63170	AT5G63170	AT1G68600	AT1G50990	AT1G32960	AT1G06820	AT4G18990
AT4G09650	AT1G09340	AT1G12560	AT1G12560	AT4G09650	AT5G56560	AT1G32970	AT1G06870	AT2G39690
AT5G45830	AT3G21870	AT1G52240	AT1G52240	AT5G45830	AT1G11250	AT1G33055	AT1G06890	AT5G64040
AT1G03130	AT4G20230	AT5G39920	AT5G39920	AT1G03130	AT1G60450	AT1G33440	AT1G06950	AT1G69523
AT5G42760	AT3G25770	AT5G38100	AT5G38100	AT5G42760	AT3G15830	AT1G33560	AT1G07000	AT5G62140
AT1G52230	AT5G19580	AT3G48940	AT3G48940	AT1G52230	AT3G04250	AT1G33760	AT1G07030	AT2G05160
AT5G43750	AT5G16980	AT1G20590	AT1G20590	AT5G43750	AT3G11870	AT1G33790	AT1G07070	AT1G52880
AT2G20570	AT4G18990	AT3G57970	AT3G57970	AT2G20570	AT4G16540	AT1G33840	AT1G07080	AT4G24000
AT2G16380	AT2G39690	AT4G27920	AT4G27920	AT2G16380	AT3G49307	AT1G33860	AT1G07090	AT1G18265
AT1G06460	AT5G64040	AT1G25270	AT1G25270	AT1G06460	AT1G65090	AT1G33950	AT1G07110	AT3G03480
AT2G39730	AT1G69523	AT1G51150	AT1G51150	AT2G39730	AT1G47600	AT1G34420	AT1G07130	AT5G51890
AT1G76240	AT5G62140	AT5G44470	AT5G44470	AT1G76240	AT5G03000	AT1G34770	AT1G07140	AT5G62850
AT4G20140	AT2G44570	AT5G38080	AT5G38080	AT4G20140	AT1G11230	AT1G35140	AT1G07170	AT1G65330
AT5G43450	AT2G05160	AT5G45210	AT5G45210	AT5G43450	AT1G20240	AT1G35330	AT1G07210	AT5G18020
AT5G19220	AT1G52880	AT4G39930	AT4G39930	AT5G19220	AT3G50090	AT1G35830	AT1G07230	AT2G05070
AT3G19620	AT4G24000	AT1G68510	AT1G68510	AT3G19620	AT5G39810	AT1G35910	AT1G07240	AT1G29920
AT5G57840	AT1G18265	AT3G24790	AT3G24790	AT5G57840	AT1G51240	AT1G36060	AT1G07310	AT4G00750
AT1G30260	AT3G03480	AT3G18340	AT3G18340	AT1G30260	AT1G47680	AT1G36640	AT1G07360	AT5G03640
AT3G21670	AT5G51890	AT1G17310	AT1G17310	AT3G21670	AT5G41720	AT1G37140	AT1G07380	AT5G27780
AT5G18030	AT5G62850	AT4G27140	AT4G27140	AT5G18030	AT3G45150	AT1G40087	AT1G07420	AT4G34930
AT1G51805	AT1G65330	AT4G14805	AT4G14805	AT1G51805	AT2G06845	AT1G43800	AT1G07470	AT5G18600
AT2G22990	AT5G18020	AT2G27370	AT2G27370	AT2G22990	AT5G20430	AT1G43910	AT1G07530	AT3G47350
AT1G07450	AT2G05070	AT1G77730	AT1G77730	AT1G07450	AT1G50880	AT1G44130	AT1G07570	AT2G05100
AT1G70890	AT1G29920	AT5G55370	AT5G55370	AT1G70890	AT3G25850	AT1G44760	AT1G07590	AT5G64190
AT1G65190	AT4G00750	AT3G13850	AT3G13850	AT1G65190	AT3G50990	AT1G44800	AT1G07630	AT5G01520
AT5G16570	AT5G03640	AT3G25050	AT3G25050	AT5G16570	AT3G23140	AT1G44830	AT1G07640	AT5G43840
AT3G42800	AT5G27780	AT1G47765	AT1G47765	AT3G42800	AT1G16515	AT1G45616	AT1G07650	AT1G52830
AT3G14820	AT4G34930	AT3G21980	AT3G21980	AT3G14820	AT1G29780	AT1G46264	AT1G07660	AT2G25625
AT3G50840	AT5G18600	AT5G37200	AT5G37200	AT3G50840	AT5G38180	AT1G47395	AT1G07700	AT3G04210
AT3G55710	AT3G47350	AT1G27160	AT1G27160	AT3G55710	AT3G56890	AT1G47400	AT1G07705	AT2G36750
AT1G76080	AT2G05100	AT2G31720	AT2G31720	AT1G76080	AT5G27910	AT1G47485	AT1G07745	AT2G29360
AT1G72620	AT5G64190	AT4G15740	AT4G15740	AT1G72620	AT5G48510	AT1G47840	AT1G07770	AT3G10280
AT3G23840	AT5G01520	AT1G48400	AT1G48400	AT3G23840	AT1G33320	AT1G47990	AT1G07780	AT1G54820
AT1G54040	AT5G43840	AT1G22210	AT1G22210	AT1G54040	AT2G18260	AT1G48060	AT1G07790	AT5G58770
AT1G25440	AT1G52830	AT4G08190	AT4G08190	AT1G25440	AT4G15715	AT1G48300	AT1G07810	AT3G10060
AT5G44020	AT2G25625	AT1G77980	AT1G77980	AT5G44020	AT2G47030	AT1G48325	AT1G07890	AT5G39860
AT2G43820	AT3G04210	AT5G26080	AT5G26080	AT2G43820	AT1G07473	AT1G48590	AT1G07920	AT5G48940
AT2G04570	AT2G36750	AT5G11400	AT5G11400	AT2G04570	AT5G44760	AT1G48605	AT1G07930	AT1G68600
AT5G10930	AT2G29360	AT2G17160	AT2G17160	AT5G10930	AT3G27600	AT1G48660	AT1G07940	AT4G09650
AT1G04110	AT3G10280	AT5G28235	AT5G28235	AT1G04110	AT2G27930	AT1G48740	AT1G07950	AT3G16120
AT2G39470	AT1G54820	AT1G66170	AT1G66170	AT2G39470	AT1G80090	AT1G49310	AT1G07960	AT5G45830
AT1G32060	AT5G58770	AT5G42910	AT5G42910	AT1G32060	AT3G14480	AT1G49320	AT1G07980	AT3G18170
AT5G62280	AT3G10060	AT3G23270	AT3G23270	AT5G62280	AT1G76290	AT1G49475	AT1G07990	AT1G03130
AT3G15360	AT5G39860	AT3G05860	AT3G05860	AT3G15360	AT3G45800	AT1G49570	AT1G08040	AT5G42760
AT2G45180	AT5G48940	AT3G54240	AT3G54240	AT2G45180	AT5G03810	AT1G49700	AT1G08060	AT1G52230
AT5G38410	AT1G68600	AT4G20420	AT4G20420	AT5G38410	AT2G45420	AT1G49830	AT1G08110	AT5G43750
AT1G52510	AT4G09650	AT1G23570	AT1G23570	AT1G52510	AT5G47280	AT1G49860	AT1G08125	AT2G20570
AT1G32780	AT3G16120	AT2G16450	AT2G16450	AT1G32780	AT2G21990	AT1G49910	AT1G08130	AT2G16380
AT1G79770	AT5G45830	AT1G73300	AT1G73300	AT1G79770	AT5G52770	AT1G49920	AT1G08160	AT1G06460
AT1G59920	AT3G18170	AT5G34881	AT5G34881	AT1G59920	AT5G26070	AT1G50110	AT1G08180	AT1G70030
AT3G26320	AT1G03130	AT1G72350	AT1G72350	AT3G26320	AT3G11385	AT1G50240	AT1G08190	AT2G39730
AT4G28750	AT5G42760	AT5G19610	AT5G19610	AT4G28750	AT1G35550	AT1G50750	AT1G08200	AT1G76240
AT5G41050	AT1G52230	AT5G50270	AT5G50270	AT5G41050	AT4G02250	AT1G51000	AT1G08230	AT4G20140
AT2G46820	AT5G43750	AT4G29880	AT4G29880	AT2G46820	AT1G04450	AT1G51055	AT1G08250	AT5G43450
AT4G23200	AT2G20570	AT5G44590	AT5G44590	AT4G23200	AT5G47340	AT1G51130	AT1G08280	AT5G19220
AT4G28040	AT2G16380	AT3G60000	AT3G60000	AT4G28040	AT5G39700	AT1G51420	AT1G08310	AT3G19620
AT1G55480	AT1G06460	AT4G25180	AT4G25180	AT1G55480	AT3G25750	AT1G51460	AT1G08315	AT2G45610
AT3G14420	AT1G70030	AT3G49270	AT3G49270	AT3G14420	AT1G60300	AT1G51670	AT1G08360	AT1G30260
AT1G79510	AT2G39730	AT5G28646	AT5G28646	AT1G79510	AT1G55440	AT1G51960	AT1G08370	AT3G21670
AT1G29500	AT1G76240	AT5G34581	AT5G34581	AT1G29500	AT1G34650	AT1G52030	AT1G08390	AT4G06534
AT3G28220	AT4G15990	AT2G24400	AT2G24400	AT3G28220	AT3G55590	AT1G52100	AT1G08400	AT5G18030
AT3G56260	AT4G20140	AT3G20760	AT3G20760	AT3G56260	AT4G05632	AT1G52150	AT1G08450	AT1G51805
AT1G75690	AT5G43450	AT4G09220	AT4G09220	AT1G75690	AT1G05290	AT1G52500	AT1G08460	AT2G22990
AT2G34960	AT5G19220	AT5G23030	AT5G23030	AT2G34960	AT2G38220	AT1G52560	AT1G08470	AT1G07450
AT1G74810	AT3G19620	AT5G59860	AT5G59860	AT1G74810	AT5G19270	AT1G52565	AT1G08480	AT1G70890
AT5G27290	AT2G45610	AT4G20250	AT4G20250	AT5G27290	AT1G66000	AT1G52700	AT1G08490	AT1G65190
AT2G47770	AT5G57840	AT2G42480	AT2G42480	AT2G47770	AT5G05720	AT1G52900	AT1G08510	AT1G65445
AT5G47560	AT1G30260	AT1G69630	AT1G69630	AT5G47560	AT3G45700	AT1G53070	AT1G08530	AT5G16570
AT3G14450	AT3G21670	AT1G13370	AT1G13370	AT3G14450	AT3G52810	AT1G53180	AT1G08570	AT3G42800
AT3G60710	AT4G06534	AT1G43970	AT1G43970	AT3G60710	AT3G43910	AT1G53270	AT1G08580	AT3G14820
AT4G25100	AT5G18030	AT1G65130	AT1G65130	AT4G25100	AT1G69940	AT1G53340	AT1G08600	AT3G50840
AT2G19800	AT1G51805	AT5G28463	AT5G28463	AT2G19800	AT5G22410	AT1G53345	AT1G08610	AT3G55710
AT3G23880	AT2G22990	AT5G60830	AT5G60830	AT3G23880	AT5G39470	AT1G53540	AT1G08640	AT1G76080
AT4G25040	AT1G07450	AT1G26510	AT1G26510	AT4G25040	AT2G29220	AT1G53980	AT1G08660	AT3G23840
AT3G54830	AT1G70890	AT3G57690	AT3G57690	AT3G54830	AT1G54720	AT1G53990	AT1G08680	AT1G54040
AT4G12800	AT1G65190	AT4G19340	AT4G19340	AT4G12800	AT3G59130	AT1G54000	AT1G08700	AT1G25440
AT1G62400	AT1G65445	AT2G31620	AT2G31620	AT1G62400	AT3G58290	AT1G54010	AT1G08710	AT5G44020
AT5G14570	AT5G16570	AT5G62330	AT5G62330	AT5G14570	AT3G43470	AT1G54020	AT1G08720	AT2G43820
AT1G04180	AT3G42800	AT1G20000	AT1G20000	AT1G04180	AT2G36920	AT1G54840	AT1G08750	AT4G22800
AT2G36145	AT3G14820	AT3G55090	AT3G55090	AT2G36145	AT1G56410	AT1G54890	AT1G08770	AT2G04570
AT1G03630	AT3G50840	AT1G04580	AT1G04580	AT1G03630	AT5G54700	AT1G54930	AT1G08780	AT5G10930
AT4G18440	AT3G55710	AT5G39270	AT5G39270	AT4G18440	AT4G25140	AT1G55010	AT1G08800	AT1G04110
AT1G62780	AT1G76080	AT4G27890	AT4G27890	AT1G62780	AT5G57750	AT1G55200	AT1G08820	AT2G39470
AT3G23410	AT1G72620	AT1G28590	AT1G28590	AT3G23410	AT2G17180	AT1G55420	AT1G08830	AT1G32060
AT3G29370	AT3G23840	AT5G01280	AT5G01280	AT3G29370	AT3G21120	AT1G55580	AT1G08845	AT5G62280
AT1G26600	AT1G54040	AT1G30795	AT1G30795	AT1G26600	AT1G20790	AT1G56020	AT1G08880	AT3G15360
AT4G18220	AT4G17160	AT2G36180	AT2G36180	AT4G18220	AT5G24820	AT1G56080	AT1G08890	AT2G45180
AT5G13730	AT1G25440	AT5G16900	AT5G16900	AT5G13730	AT5G17040	AT1G56240	AT1G08930	AT5G38410
AT2G38465	AT5G44020	AT3G24600	AT3G24600	AT2G38465	AT3G20140	AT1G56250	AT1G08960	AT1G52510
AT2G01890	AT2G43820	AT5G67400	AT5G67400	AT2G01890	AT2G40745	AT1G56430	AT1G08970	AT1G32780
AT5G45680	AT2G24010	AT1G76230	AT1G76230	AT5G45680	AT5G13620	AT1G56660	AT1G09010	AT1G79770
AT4G36410	AT4G22800	AT3G15910	AT3G15910	AT4G36410	AT2G16910	AT1G57820	AT1G09020	AT3G26320
AT5G08050	AT2G04570	AT4G09940	AT4G09940	AT5G08050	AT1G57830	AT1G58280	AT1G09060	AT4G28750
AT4G38420	AT5G10930	AT3G52160	AT3G52160	AT4G38420	AT1G59835	AT1G58310	AT1G09140	AT5G55570
AT4G05180	AT1G04110	AT3G58080	AT3G58080	AT4G05180	AT1G03050	AT1G58330	AT1G09150	AT5G41050
AT2G36790	AT2G39470	AT4G17210	AT4G17210	AT2G36790	AT2G36110	AT1G58340	AT1G09160	AT2G46820
AT4G19430	AT1G32060	AT2G01900	AT2G01900	AT4G19430	AT1G29090	AT1G58390	AT1G09180	AT4G23200
AT1G64680	AT5G62280	AT3G15870	AT3G15870	AT1G64680	AT5G50830	AT1G58410	AT1G09200	AT4G28040
AT1G48000	AT3G15360	AT4G33290	AT4G33290	AT1G48000	AT2G31700	AT1G58420	AT1G09210	AT1G55480
AT1G64900	AT2G45180	AT5G66980	AT5G66980	AT1G64900	AT5G25420	AT1G59530	AT1G09230	AT3G14420
AT4G13570	AT5G38410	AT4G05370	AT4G05370	AT4G13570	AT1G07680	AT1G59740	AT1G09250	AT1G79510
AT1G22500	AT1G52510	AT3G19600	AT3G19600	AT1G22500	AT2G28010	AT1G60040	AT1G09270	AT1G29500
AT1G10770	AT1G32780	AT3G04100	AT3G04100	AT1G10770	AT5G01680	AT1G60630	AT1G09300	AT3G28220
AT5G37360	AT1G79770	AT3G01030	AT3G01030	AT5G37360	AT2G18070	AT1G60890	AT1G09330	AT3G56260
AT5G20670	AT1G59920	AT1G69540	AT1G69540	AT5G20670	AT1G35365	AT1G61110	AT1G09390	AT1G75690
AT5G42250	AT3G26320	AT1G30140	AT1G30140	AT5G42250	AT5G22970	AT1G61130	AT1G09415	AT2G34960
AT4G26540	AT4G28750	AT1G15385	AT1G15385	AT4G26540	AT2G21820	AT1G61280	AT1G09430	AT4G06526
AT5G52340	AT5G55570	AT2G33030	AT2G33030	AT5G52340	AT5G51105	AT1G61290	AT1G09440	AT1G74810
AT4G38770	AT5G41050	AT5G09340	AT5G09340	AT4G38770	AT1G03240	AT1G61340	AT1G09490	AT5G27290
AT3G53800	AT2G46820	AT5G17730	AT5G17730	AT3G53800	AT2G13126	AT1G61450	AT1G09530	AT5G47560
AT1G74880	AT4G23200	AT5G15560	AT5G15560	AT1G74880	AT5G61710	AT1G61550	AT1G09560	AT3G14450
AT4G23130	AT4G28040	AT2G30630	AT2G30630	AT4G23130	AT5G43200	AT1G61590	AT1G09570	AT3G60710
AT5G44580	AT1G55480	AT1G21340	AT1G21340	AT5G44580	AT3G09510	AT1G61610	AT1G09580	AT4G25100
AT1G42970	AT3G14420	AT1G13550	AT1G13550	AT1G42970	AT2G03160	AT1G61810	AT1G09590	AT4G37700
AT1G09350	AT1G79510	AT4G11250	AT4G11250	AT1G09350	AT1G65760	AT1G61820	AT1G09620	AT3G23880
AT2G32540	AT1G29500	AT4G30870	AT4G30870	AT2G32540	AT3G12190	AT1G62000	AT1G09645	AT4G25040
AT2G23840	AT3G28220	AT5G11180	AT5G11180	AT2G23840	AT5G41280	AT1G62225	AT1G09660	AT3G54830
AT3G19480	AT3G56260	AT4G32090	AT4G32090	AT3G19480	AT5G33340	AT1G62280	AT1G09690	AT4G12800
AT4G21445	AT1G75690	AT5G59230	AT5G59230	AT4G21445	AT4G19770	AT1G62360	AT1G09710	AT1G62400
AT1G29395	AT2G34960	AT3G03800	AT3G03800	AT1G29395	AT1G08065	AT1G62480	AT1G09740	AT5G14570
AT4G06746	AT4G06526	AT2G14000	AT2G14000	AT4G06746	AT4G22660	AT1G62500	AT1G09750	AT2G36145
AT1G30380	AT1G74810	AT1G62170	AT1G62170	AT1G30380	AT4G09430	AT1G63020	AT1G09770	AT1G03630
AT1G56600	AT5G27290	AT3G09430	AT3G09430	AT1G56600	AT1G67020	AT1G63030	AT1G09780	AT4G18440
AT2G03310	AT2G47770	AT2G30730	AT2G30730	AT2G03310	AT2G42730	AT1G63055	AT1G09790	AT1G22130
AT3G49930	AT5G47560	AT3G19880	AT3G19880	AT3G49930	AT1G57690	AT1G63160	AT1G09795	AT1G62780
AT5G18130	AT3G14450	AT3G62710	AT3G62710	AT5G18130	AT5G44960	AT1G63630	AT1G09830	AT3G23410
AT4G03450	AT3G60710	AT1G26140	AT1G26140	AT4G03450	AT1G55560	AT1G63650	AT1G09870	AT1G26600
AT5G26220	AT4G25100	AT2G33200	AT2G33200	AT5G26220	AT4G17930	AT1G63840	AT1G09900	AT4G18220
AT4G28740	AT4G37700	AT4G22630	AT4G22630	AT4G28740	AT1G46408	AT1G63960	AT1G09920	AT5G13730
AT3G50560	AT2G19800	AT3G18220	AT3G18220	AT3G50560	AT3G58250	AT1G64000	AT1G09940	AT2G38465
AT5G03350	AT3G23880	AT4G28870	AT4G28870	AT5G03350	AT5G41320	AT1G64070	AT1G09980	AT2G01890
AT5G43740	AT4G25040	AT1G51810	AT1G51810	AT5G43740	AT4G08097	AT1G64080	AT1G10000	AT5G45680
AT3G15570	AT3G54830	AT5G41310	AT5G41310	AT3G15570	AT5G61180	AT1G64260	AT1G10020	AT4G36410
AT3G50820	AT4G12800	AT1G69660	AT1G69660	AT3G50820	AT3G22000	AT1G64620	AT1G10030	AT5G08050
AT1G64770	AT1G62400	AT1G13150	AT1G13150	AT1G64770	AT3G43950	AT1G64820	AT1G10050	AT4G38420
AT4G09350	AT5G14570	AT5G26730	AT5G26730	AT4G09350	AT5G37040	AT1G65360	AT1G10070	AT4G05180
AT3G20270	AT1G04180	AT3G29380	AT3G29380	AT3G20270	AT5G28420	AT1G65370	AT1G10090	AT2G36790
AT3G46780	AT2G36145	AT2G07760	AT2G07760	AT3G46780	AT5G42340	AT1G65570	AT1G10095	AT4G19430
AT4G10120	AT1G03630	AT1G43665	AT1G43665	AT4G10120	AT1G11810	AT1G65810	AT1G10150	AT1G64680
AT1G29660	AT4G18440	AT1G53690	AT1G53690	AT1G29660	AT1G55570	AT1G65890	AT1G10170	AT1G48000
AT5G44005	AT1G22130	AT3G05450	AT3G05450	AT5G44005	AT3G47760	AT1G65970	AT1G10200	AT1G64900
AT5G52300	AT1G62780	AT1G12130	AT1G12130	AT5G52300	AT3G50250	AT1G66280	AT1G10210	AT4G13570
AT5G62730	AT3G23410	AT4G29760	AT4G29760	AT5G62730	AT5G15480	AT1G66290	AT1G10230	AT1G22500
AT4G01150	AT3G29370	AT1G57850	AT1G57850	AT4G01150	AT5G20310	AT1G66370	AT1G10280	AT1G10770
AT3G25690	AT1G26600	AT1G68240	AT1G68240	AT3G25690	AT3G20210	AT1G66400	AT1G10310	AT5G37360
AT5G42750	AT4G18220	AT4G18395	AT4G18395	AT5G42750	AT5G40620	AT1G66480	AT1G10320	AT5G20670
AT4G23496	AT5G13730	AT5G67430	AT5G67430	AT4G23496	AT2G06960	AT1G66500	AT1G10330	AT5G42250
AT1G54780	AT2G38465	AT5G55080	AT5G55080	AT1G54780	AT5G23470	AT1G66550	AT1G10350	AT4G26540
AT2G37030	AT2G01890	AT3G56540	AT3G56540	AT2G37030	AT5G50750	AT1G66600	AT1G10390	AT3G06970
AT1G79910	AT5G45680	AT1G73280	AT1G73280	AT1G79910	AT3G58240	AT1G66620	AT1G10470	AT5G41590
AT2G33280	AT4G36410	AT2G06570	AT2G06570	AT2G33280	AT1G20940	AT1G66700	AT1G10500	AT5G52340
AT2G20875	AT5G08050	AT1G67220	AT1G67220	AT2G20875	AT4G07526	AT1G66800	AT1G10510	AT4G38770
AT2G45600	AT4G38420	AT3G49150	AT3G49150	AT2G45600	AT5G09940	AT1G66860	AT1G10560	AT3G53800
AT5G46220	AT4G05180	AT2G32370	AT2G32370	AT5G46220	AT3G24130	AT1G67030	AT1G10570	AT1G74880
AT5G48490	AT5G43000	AT3G02940	AT3G02940	AT5G48490	AT2G44810	AT1G67040	AT1G10580	AT4G23130
AT2G45560	AT2G36790	AT3G50640	AT3G50640	AT2G45560	AT1G21245	AT1G67100	AT1G10590	AT5G44580
AT2G25080	AT4G19430	AT2G03460	AT2G03460	AT2G25080	AT3G43480	AT1G67110	AT1G10600	AT1G42970
AT1G05540	AT1G64680	AT4G37420	AT4G37420	AT1G05540	AT2G47040	AT1G67150	AT1G10610	AT1G09350
AT1G76530	AT1G48000	AT3G24982	AT3G24982	AT1G76530	AT3G03400	AT1G67760	AT1G10630	AT2G32540
AT1G78230	AT1G64900	AT2G22440	AT2G22440	AT1G78230	AT2G38920	AT1G67770	AT1G10660	AT2G23840
AT5G22300	AT4G13570	AT1G37000	AT1G37000	AT5G22300	AT1G30870	AT1G67780	AT1G10670	AT3G19480
AT5G57760	AT1G22500	AT3G44840	AT3G44840	AT5G57760	AT4G30590	AT1G67820	AT1G10690	AT4G21445
AT5G57550	AT1G10770	AT1G48640	AT1G48640	AT5G57550	AT2G29740	AT1G67980	AT1G10700	AT1G29395
AT1G68010	AT5G37360	AT4G19250	AT4G19250	AT1G68010	AT5G28160	AT1G68120	AT1G10720	AT4G06746
AT3G21055	AT5G20670	AT5G62780	AT5G62780	AT3G21055	AT1G27640	AT1G68150	AT1G10740	AT1G30380
AT5G41830	AT5G42250	AT5G53640	AT5G53640	AT5G41830	AT3G04150	AT1G68170	AT1G10840	AT1G56600
AT2G35830	AT4G26540	AT1G73050	AT1G73050	AT2G35830	AT1G31370	AT1G68320	AT1G10870	AT2G03310
AT2G35370	AT3G06970	AT2G19610	AT2G19610	AT2G35370	AT4G18940	AT1G68360	AT1G10900	AT3G49930
AT2G25150	AT5G41590	AT2G19850	AT2G19850	AT2G25150	AT2G03000	AT1G68450	AT1G10910	AT4G34550
AT3G26740	AT3G43570	AT3G03230	AT3G03230	AT3G26740	AT3G18360	AT1G68480	AT1G10930	AT5G18130
AT2G29380	AT5G52340	AT1G12190	AT1G12190	AT2G29380	AT4G18650	AT1G68630	AT1G10950	AT4G03450
AT1G12570	AT4G38770	AT2G13150	AT2G13150	AT1G12570	AT5G40855	AT1G68640	AT1G11000	AT5G26220
AT4G40090	AT3G53800	AT5G38400	AT5G38400	AT4G40090	AT1G36925	AT1G68740	AT1G11020	AT4G28740
AT1G03680	AT1G74880	AT4G09740	AT4G09740	AT1G03680	AT2G39060	AT1G68765	AT1G11050	AT3G50560
AT4G29110	AT4G23130	AT4G03930	AT4G03930	AT4G29110	AT4G37860	AT1G68795	AT1G11060	AT5G03350
AT4G32340	AT5G44580	AT5G24560	AT5G24560	AT4G32340	AT4G33830	AT1G68880	AT1G11090	AT5G43740
AT1G52870	AT1G42970	AT5G09910	AT5G09910	AT1G52870	AT2G37780	AT1G68940	AT1G11170	AT3G15570
AT1G78460	AT1G09350	AT4G20790	AT4G20790	AT1G78460	AT2G30690	AT1G69120	AT1G11180	AT3G50820
AT3G55800	AT2G32540	AT5G26090	AT5G26090	AT3G55800	AT3G30430	AT1G69520	AT1G11200	AT1G64770
AT1G07720	AT2G23840	AT5G12960	AT5G12960	AT1G07720	AT2G29250	AT1G69600	AT1G11210	AT4G09350
AT3G26510	AT3G19480	AT5G43120	AT5G43120	AT3G26510	AT5G60530	AT1G69880	AT1G11220	AT3G20270
AT3G02730	AT4G21445	AT2G41470	AT2G41470	AT3G02730	AT5G12460	AT1G69910	AT1G11280	AT3G46780
AT2G20670	AT1G29395	AT1G43720	AT1G43720	AT2G20670	AT3G18460	AT1G69920	AT1G11290	AT4G10120
AT3G20300	AT4G06746	AT2G34320	AT2G34320	AT3G20300	AT2G27780	AT1G69930	AT1G11300	AT1G29660
AT5G20630	AT1G30380	AT1G49800	AT1G49800	AT5G20630	AT3G03620	AT1G70000	AT1G11310	AT5G44005
AT1G23310	AT1G56600	AT1G47280	AT1G47280	AT1G23310	AT5G34885	AT1G70110	AT1G11320	AT5G62730
AT2G01870	AT2G03310	AT2G25890	AT2G25890	AT2G01870	AT5G09930	AT1G70130	AT1G11330	AT4G01150
AT1G65800	AT3G49930	AT2G36020	AT2G36020	AT1G65800	AT3G33293	AT1G70170	AT1G11360	AT3G25690
AT5G36120	AT4G34550	AT3G52320	AT3G52320	AT5G36120	AT1G05990	AT1G70260	AT1G11380	AT5G42750
AT4G28720	AT5G18130	AT1G59725	AT1G59725	AT4G28720	AT5G59280	AT1G70380	AT1G11390	AT1G54780
AT1G46768	AT4G03450	AT4G25930	AT4G25930	AT1G46768	AT4G19095	AT1G70390	AT1G11440	AT2G37030
AT1G74670	AT5G26220	AT5G39200	AT5G39200	AT1G74670	AT5G25860	AT1G70510	AT1G11450	AT1G79910
AT5G23210	AT3G45540	AT1G49390	AT1G49390	AT5G23210	AT1G48690	AT1G70560	AT1G11460	AT2G33280
AT4G16980	AT4G28740	AT5G24370	AT5G24370	AT4G16980	AT5G51860	AT1G70710	AT1G11480	AT2G20875
AT2G20750	AT3G50560	AT1G65630	AT1G65630	AT2G20750	AT2G15170	AT1G70720	AT1G11570	AT2G45600
AT5G07020	AT5G03350	AT3G32150	AT3G32150	AT5G07020	AT5G60380	AT1G70830	AT1G11630	AT5G46220
AT3G47070	AT5G43740	AT4G25330	AT4G25330	AT3G47070	AT2G40116	AT1G70850	AT1G11650	AT5G48490
AT2G11810	AT3G15570	AT5G63270	AT5G63270	AT2G11810	AT2G04870	AT1G70880	AT1G11660	AT2G45560
AT5G55930	AT3G50820	AT1G11145	AT1G11145	AT5G55930	AT2G16040	AT1G70920	AT1G11700	AT2G25080
AT1G65450	AT1G64770	AT5G24140	AT5G24140	AT1G65450	AT1G19930	AT1G70950	AT1G11720	AT5G02110
AT1G50730	AT4G09350	AT3G60460	AT3G60460	AT1G50730	AT3G61400	AT1G71015	AT1G11760	AT1G05540
AT5G03120	AT3G20270	AT1G11770	AT1G11770	AT5G03120	AT5G48575	AT1G71110	AT1G11780	AT1G76530
AT2G04039	AT3G46780	AT3G13900	AT3G13900	AT2G04039	AT3G16895	AT1G71380	AT1G11790	AT1G78230
AT4G02420	AT4G10120	AT5G03620	AT5G03620	AT4G02420	AT4G26880	AT1G71390	AT1G11800	AT5G22300
AT3G28070	AT1G29660	AT4G12220	AT4G12220	AT3G28070	AT5G25600	AT1G71450	AT1G11870	AT1G65300
AT1G80310	AT5G44005	AT4G03460	AT4G03460	AT1G80310	AT4G38820	AT1G71690	AT1G11880	AT5G57760
AT1G08380	AT5G52300	AT3G45450	AT3G45450	AT1G08380	AT5G24250	AT1G71691	AT1G11890	AT5G57550
AT4G12900	AT5G62730	AT3G09290	AT3G09290	AT4G12900	AT3G55180	AT1G71692	AT1G11900	AT1G68010
AT3G61080	AT4G01150	AT1G31090	AT1G31090	AT3G61080	AT3G29763	AT1G71770	AT1G11910	AT3G21055
AT3G51400	AT3G25690	AT5G56920	AT5G56920	AT3G51400	AT4G16730	AT1G71830	AT1G11930	AT5G41830
AT4G15530	AT5G42750	AT5G17540	AT5G17540	AT4G15530	AT3G28870	AT1G71870	AT1G11960	AT2G35830
AT4G00360	AT4G23496	AT2G33010	AT2G33010	AT4G00360	AT1G04500	AT1G71890	AT1G11980	AT2G35370
AT4G01670	AT1G54780	AT1G51990	AT1G51990	AT4G01670	AT5G39230	AT1G72210	AT1G12020	AT2G25150
AT5G22390	AT2G37030	AT2G24620	AT2G24620	AT5G22390	AT1G68580	AT1G72240	AT1G12050	AT3G26740
AT3G18890	AT1G79910	AT3G10470	AT3G10470	AT3G18890	AT1G57550	AT1G72260	AT1G12060	AT2G29380
AT1G03055	AT2G33280	AT4G29470	AT4G29470	AT1G03055	AT3G44180	AT1G72270	AT1G12080	AT4G40090
AT2G36430	AT2G20875	AT3G54520	AT3G54520	AT2G36430	AT4G07350	AT1G72520	AT1G12110	AT1G03680
AT4G23320	AT2G45600	AT3G49980	AT3G49980	AT4G23320	AT2G05370	AT1G72540	AT1G12120	AT4G29110
AT1G70270	AT5G46220	AT2G20350	AT2G20350	AT1G70270	AT5G07540	AT1G72840	AT1G12140	AT4G32340
AT4G38840	AT5G48490	AT1G31990	AT1G31990	AT4G38840	AT1G58265	AT1G72950	AT1G12160	AT1G52870
AT1G44575	AT2G45560	AT5G25640	AT5G25640	AT1G44575	AT1G11765	AT1G73010	AT1G12230	AT1G78460
AT4G28660	AT2G25080	AT2G24340	AT2G24340	AT4G28660	AT3G25270	AT1G73210	AT1G12270	AT3G55800
AT4G02770	AT5G02110	AT5G28360	AT5G28360	AT4G02770	AT3G28925	AT1G73220	AT1G12280	AT1G07720
AT1G32220	AT1G05540	AT5G65370	AT5G65370	AT1G32220	AT1G33830	AT1G73260	AT1G12290	AT3G26510
AT2G04790	AT3G56920	AT2G03600	AT2G03600	AT2G04790	AT5G37270	AT1G73270	AT1G12310	AT3G02730
AT1G51090	AT1G76530	AT5G46060	AT5G46060	AT1G51090	AT3G01700	AT1G73410	AT1G12320	AT2G20670
AT1G33770	AT1G78230	AT3G59340	AT3G59340	AT1G33770	AT5G28730	AT1G73590	AT1G12330	AT3G20300
AT1G26230	AT5G22300	AT5G26970	AT5G26970	AT1G26230	AT4G28580	AT1G73620	AT1G12350	AT5G20630
AT4G23680	AT1G65300	AT3G53640	AT3G53640	AT4G23680	AT5G44600	AT1G73640	AT1G12360	AT1G23310
AT1G05310	AT5G57760	AT3G58400	AT3G58400	AT1G05310	AT5G57625	AT1G73690	AT1G12410	AT2G01870
AT3G16140	AT5G57550	AT1G76430	AT1G76430	AT3G16140	AT2G18080	AT1G73780	AT1G12440	AT1G65800
AT2G37870	AT1G68010	AT4G17505	AT4G17505	AT2G37870	AT2G25305	AT1G73910	AT1G12450	AT5G36120
AT3G61870	AT3G21055	AT3G10750	AT3G10750	AT3G61870	AT4G26740	AT1G74150	AT1G12460	AT4G28720
AT2G35070	AT5G41830	AT4G37070	AT4G37070	AT2G35070	AT2G26410	AT1G74190	AT1G12470	AT1G46768
AT5G24270	AT2G35830	AT1G04670	AT1G04670	AT5G24270	AT3G06090	AT1G74420	AT1G12500	AT1G74670
AT3G61470	AT2G35370	AT1G69560	AT1G69560	AT3G61470	AT4G19360	AT1G74430	AT1G12520	AT5G23210
AT2G29940	AT2G25150	AT4G37160	AT4G37160	AT2G29940	AT5G19360	AT1G74450	AT1G12530	AT4G16980
AT5G04140	AT3G26740	AT2G19200	AT2G19200	AT5G04140	AT1G62190	AT1G74460	AT1G12550	AT2G20750
AT3G50685	AT2G29380	AT4G30320	AT4G30320	AT3G50685	AT1G76910	AT1G74490	AT1G12580	AT5G07020
AT3G08940	AT1G12570	AT5G66890	AT5G66890	AT3G08940	AT5G36730	AT1G75040	AT1G12620	AT3G47070
AT2G46720	AT4G40090	AT1G73290	AT1G73290	AT2G46720	AT5G46795	AT1G75060	AT1G12640	AT2G11810
AT1G26920	AT1G03680	AT4G03620	AT4G03620	AT1G26920	AT5G46090	AT1G75120	AT1G12680	AT5G55930
AT1G60950	AT4G29110	AT2G27240	AT2G27240	AT1G60950	AT1G29870	AT1G75230	AT1G12710	AT1G50730
AT3G51660	AT4G32340	AT1G62320	AT1G62320	AT3G51660	AT1G77815	AT1G75240	AT1G12730	AT5G03120
AT3G62950	AT1G52870	AT5G65980	AT5G65980	AT3G62950	AT3G20580	AT1G75390	AT1G12750	AT2G36780
AT1G18350	AT1G78460	AT3G01190	AT3G01190	AT1G18350	AT4G39756	AT1G75430	AT1G12760	AT2G04039
AT1G66920	AT3G55800	AT2G24450	AT2G24450	AT1G66920	AT3G60010	AT1G75520	AT1G12780	AT4G02420
AT3G09162	AT1G07720	AT5G47650	AT5G47650	AT3G09162	AT1G52070	AT1G75580	AT1G12790	AT3G28070
AT4G12980	AT3G26510	AT4G09090	AT4G09090	AT4G12980	AT5G15660	AT1G75590	AT1G12820	AT1G80310
AT4G13260	AT3G02730	AT3G45720	AT3G45720	AT4G13260	AT1G32980	AT1G76420	AT1G12840	AT1G08380
AT4G21280	AT2G20670	AT2G22030	AT2G22030	AT4G21280	AT2G45380	AT1G76540	AT1G12850	AT4G12900
AT5G02120	AT3G20300	AT1G15360	AT1G15360	AT5G02120	AT2G43890	AT1G76640	AT1G12860	AT3G61080
AT4G36850	AT5G20630	AT2G46375	AT2G46375	AT4G36850	AT1G62220	AT1G76780	AT1G12880	AT3G51400
AT1G14240	AT1G23310	AT3G04320	AT3G04320	AT1G14240	AT1G70450	AT1G76930	AT1G12910	AT4G15530
AT4G12520	AT2G01870	AT1G19290	AT1G19290	AT4G12520	AT4G22030	AT1G76980	AT1G12930	AT4G00360
AT5G59580	AT1G65800	AT1G54640	AT1G54640	AT5G59580	AT1G51880	AT1G77110	AT1G12970	AT4G01670
AT4G16146	AT5G36120	AT5G09780	AT5G09780	AT4G16146	AT4G15200	AT1G77120	AT1G12990	AT5G22390
AT5G59070	AT4G28720	AT5G09720	AT5G09720	AT5G59070	AT1G35617	AT1G77145	AT1G13000	AT3G18890
AT1G56550	AT1G46768	AT2G36550	AT2G36550	AT1G56550	AT5G55132	AT1G77530	AT1G13020	AT1G03055
AT1G64370	AT1G74670	AT2G17310	AT2G17310	AT1G64370	AT2G16490	AT1G77640	AT1G13060	AT2G36430
AT2G21140	AT5G23210	AT1G16950	AT1G16950	AT2G21140	AT2G35950	AT1G77760	AT1G13090	AT4G23320
AT2G40610	AT4G16980	AT2G31770	AT2G31770	AT2G40610	AT5G39540	AT1G77855	AT1G13120	AT1G70270
AT2G21880	AT2G20750	AT5G14020	AT5G14020	AT2G21880	AT2G29840	AT1G77885	AT1G13160	AT4G38840
AT3G17790	AT5G07020	AT1G55230	AT1G55230	AT3G17790	AT1G13140	AT1G78120	AT1G13180	AT1G44575
AT5G36790	AT3G47070	AT1G34560	AT1G34560	AT5G36790	AT1G27250	AT1G78340	AT1G13190	AT4G28660
AT1G22370	AT2G11810	AT1G32280	AT1G32280	AT1G22370	AT1G61080	AT1G78360	AT1G13220	AT4G02770
AT1G45474	AT5G55930	AT3G61230	AT3G61230	AT1G45474	AT4G05270	AT1G78390	AT1G13230	AT1G32220
AT5G15430	AT1G65450	AT3G04430	AT3G04430	AT5G15430	AT3G22690	AT1G78430	AT1G13250	AT2G04790
AT2G21530	AT1G50730	AT4G32630	AT4G32630	AT2G21530	AT3G53550	AT1G78490	AT1G13260	AT1G51090
AT1G21500	AT5G03120	AT5G17080	AT5G17080	AT1G21500	AT5G28295	AT1G78500	AT1G13280	AT1G23070
AT5G66520	AT2G36780	AT3G53790	AT3G53790	AT5G66520	AT5G21130	AT1G78815	AT1G13320	AT1G33770
AT2G03850	AT2G04039	AT3G19320	AT3G19320	AT2G03850	AT4G11385	AT1G78940	AT1G13350	AT1G26230
AT5G20790	AT4G02420	AT1G31620	AT1G31620	AT5G20790	AT1G50610	AT1G79060	AT1G13360	AT4G23680
AT2G41120	AT3G28070	AT3G45390	AT3G45390	AT2G41120	AT5G41430	AT1G79180	AT1G13390	AT1G05310
AT4G17030	AT1G80310	AT2G07040	AT2G07040	AT4G17030	AT1G32030	AT1G79310	AT1G13440	AT3G16140
AT5G55620	AT1G08380	AT3G60920	AT3G60920	AT5G55620	AT3G46260	AT1G79420	AT1G13450	AT1G65480
AT1G34580	AT4G12900	AT2G44400	AT2G44400	AT1G34580	AT2G29780	AT1G79530	AT1G13460	AT2G37870
AT3G53250	AT3G61080	AT2G23900	AT2G23900	AT3G53250	AT5G15690	AT1G80100	AT1G13470	AT3G61870
AT5G57345	AT3G51400	AT3G46480	AT3G46480	AT5G57345	AT5G17200	AT1G80580	AT1G13560	AT2G35070
AT1G18060	AT4G15530	AT1G77100	AT1G77100	AT1G18060	AT2G45110	AT1G80760	AT1G13640	AT5G24270
AT2G24210	AT4G00360	AT2G21237	AT2G21237	AT2G24210	AT4G12960	AT1G80820	AT1G13690	AT3G61470
AT1G22380	AT4G01670	AT4G03370	AT4G03370	AT1G22380	AT1G27580	AT1G80830	AT1G13700	AT2G29940
AT2G37540	AT5G22390	AT5G22720	AT5G22720	AT2G37540	AT3G51590	AT1G80840	AT1G13730	AT5G04140
AT2G26560	AT3G18890	AT1G41920	AT1G41920	AT2G26560	AT5G62080	AT2G01150	AT1G13750	AT5G66150
AT2G44240	AT1G03055	AT1G80390	AT1G80390	AT2G44240	AT3G58280	AT2G01210	AT1G13770	AT3G50685
AT1G06690	AT2G36430	AT2G39320	AT2G39320	AT1G06690	AT2G16230	AT2G01430	AT1G13780	AT3G08940
AT4G09010	AT4G23320	AT1G20970	AT1G20970	AT4G09010	AT5G07570	AT2G01520	AT1G13860	AT2G46720
AT3G55940	AT1G70270	AT4G16550	AT4G16550	AT3G55940	AT1G63060	AT2G01580	AT1G13870	AT1G26920
AT2G30570	AT4G38840	AT1G48970	AT1G48970	AT2G30570	AT4G22080	AT2G01610	AT1G13880	AT1G60950
AT5G18080	AT1G44575	AT3G29580	AT3G29580	AT5G18080	AT1G51910	AT2G01770	AT1G13900	AT3G51660
AT3G44620	AT4G28660	AT4G12770	AT4G12770	AT3G44620	AT2G26490	AT2G01830	AT1G13910	AT4G39250
AT4G38690	AT4G02770	AT5G26050	AT5G26050	AT4G38690	AT5G26840	AT2G02310	AT1G13920	AT3G62950
AT1G13430	AT1G32220	AT3G21180	AT3G21180	AT1G13430	AT4G04480	AT2G02680	AT1G13940	AT1G66920
AT1G06680	AT2G04790	AT5G45113	AT5G45113	AT1G06680	AT3G43110	AT2G02850	AT1G13950	AT3G09162
AT3G48320	AT1G51090	AT3G60950	AT3G60950	AT3G48320	AT1G47885	AT2G03090	AT1G13960	AT4G12980
AT1G20340	AT1G23070	AT1G17000	AT1G17000	AT1G20340	AT1G28550	AT2G03110	AT1G13990	AT4G13260
AT1G29510	AT1G33770	AT5G36110	AT5G36110	AT1G29510	AT1G55220	AT2G03200	AT1G14000	AT4G21280
AT1G65490	AT1G26230	AT1G61840	AT1G61840	AT1G65490	AT4G01160	AT2G04038	AT1G14010	AT5G02120
AT2G20700	AT4G23680	AT1G77790	AT1G77790	AT2G20700	AT2G02835	AT2G04066	AT1G14020	AT4G36850
AT4G18740	AT1G05310	AT5G51580	AT5G51580	AT4G18740	AT2G10602	AT2G04090	AT1G14140	AT1G14240
AT3G08870	AT3G16140	AT1G69970	AT1G69970	AT3G08870	AT2G22160	AT2G04100	AT1G14190	AT4G12520
AT1G78995	AT1G65480	AT1G16770	AT1G16770	AT1G78995	AT3G50020	AT2G04450	AT1G14200	AT5G59580
AT5G54270	AT3G59370	AT5G13825	AT5G13825	AT5G54270	AT3G60560	AT2G04500	AT1G14230	AT4G16146
AT3G26310	AT2G37870	AT5G44360	AT5G44360	AT3G26310	AT4G20810	AT2G04515	AT1G14290	AT5G59070
AT3G26180	AT3G61870	AT5G45460	AT5G45460	AT3G26180	AT4G38030	AT2G04795	AT1G14310	AT1G56550
AT5G06800	AT2G35070	AT3G25650	AT3G25650	AT5G06800	AT3G62010	AT2G04800	AT1G14320	AT2G40610
AT1G18730	AT5G24270	AT5G57820	AT5G57820	AT1G18730	AT5G23990	AT2G05330	AT1G14330	AT2G21880
AT4G04900	AT3G61470	AT3G20710	AT3G20710	AT4G04900	AT5G56325	AT2G05940	AT1G14340	AT3G17790
AT2G43560	AT2G29940	AT1G30560	AT1G30560	AT2G43560	AT2G17305	AT2G06040	AT1G14360	AT5G36790
AT3G10520	AT5G04140	AT4G01350	AT4G01350	AT3G10520	AT5G59930	AT2G06200	AT1G14380	AT1G22370
AT1G12900	AT5G66150	AT2G18490	AT2G18490	AT1G12900	AT5G45573	AT2G07701	AT1G14400	AT1G45474
AT1G43670	AT3G50685	AT5G07050	AT5G07050	AT1G43670	AT2G19300	AT2G07705	AT1G14410	AT2G21530
AT3G24420	AT3G08940	AT1G34140	AT1G34140	AT3G24420	AT1G52325	AT2G07749	AT1G14450	AT1G21500
AT3G57770	AT2G46720	AT4G10680	AT4G10680	AT3G57770	AT3G22350	AT2G07772	AT1G14460	AT5G66520
AT1G70580	AT1G26920	AT5G58080	AT5G58080	AT1G70580	AT1G17150	AT2G07776	AT1G14560	AT2G03850
AT2G04170	AT1G60950	AT5G37860	AT5G37860	AT2G04170	AT2G11623	AT2G07779	AT1G14570	AT5G20790
AT1G76190	AT3G51660	AT2G48080	AT2G48080	AT1G76190	AT1G61320	AT2G10930	AT1G14590	AT2G41120
AT5G45930	AT4G39250	AT1G66270	AT1G66270	AT5G45930	AT4G16030	AT2G12400	AT1G14610	AT4G17030
AT1G21100	AT3G62950	AT1G11610	AT1G11610	AT1G21100	AT5G39880	AT2G14070	AT1G14650	AT5G55620
AT4G22890	AT1G18350	AT4G14225	AT4G14225	AT4G22890	AT3G16210	AT2G14100	AT1G14660	AT1G34580
AT3G27925	AT1G66920	AT5G44220	AT5G44220	AT3G27925	AT2G26160	AT2G14210	AT1G14670	AT3G53250
AT1G15820	AT3G09162	AT3G48630	AT3G48630	AT1G15820	AT5G06030	AT2G14247	AT1G14685	AT5G57345
AT1G19620	AT4G12980	AT1G63560	AT1G63560	AT1G19620	AT1G68270	AT2G14580	AT1G14720	AT2G29620
AT5G39530	AT4G13260	AT5G40320	AT5G40320	AT5G39530	AT1G33010	AT2G14960	AT1G14790	AT1G18060
AT5G15310	AT4G21280	AT5G06890	AT5G06890	AT5G15310	AT2G36190	AT2G15220	AT1G14810	AT2G24210
AT2G05540	AT5G02120	AT4G10530	AT4G10530	AT2G05540	AT3G46660	AT2G15400	AT1G14820	AT2G37540
AT5G13720	AT4G36850	AT5G17390	AT5G17390	AT5G13720	AT5G04960	AT2G15660	AT1G14830	AT2G26560
AT4G17600	AT1G14240	AT5G39870	AT5G39870	AT4G17600	AT3G51070	AT2G15780	AT1G14840	AT2G44240
AT1G16390	AT4G12520	AT1G09380	AT1G09380	AT1G16390	AT1G55770	AT2G16060	AT1G14910	AT1G06690
AT1G75960	AT5G59580	AT3G51200	AT3G51200	AT1G75960	AT2G02795	AT2G16385	AT1G14920	AT4G09010
AT5G02160	AT4G16146	AT5G42590	AT5G42590	AT5G02160	AT4G21900	AT2G16570	AT1G14990	AT3G55940
AT2G03750	AT5G59070	AT4G01240	AT4G01240	AT2G03750	AT3G13830	AT2G16580	AT1G15000	AT2G30570
AT1G71140	AT1G56550	AT5G07550	AT5G07550	AT1G71140	AT2G34370	AT2G16720	AT1G15010	AT5G18080
AT2G26020	AT2G28970	AT1G10680	AT1G10680	AT2G26020	AT5G53720	AT2G16780	AT1G15020	AT3G44620
AT3G28007	AT1G64370	AT1G78470	AT1G78470	AT3G28007	AT2G27750	AT2G16980	AT1G15030	AT4G38690
AT5G24105	AT2G21140	AT5G41570	AT5G41570	AT5G24105	AT2G20050	AT2G17070	AT1G15060	AT1G13430
AT5G55220	AT2G40610	AT5G01060	AT5G01060	AT5G55220	AT3G19700	AT2G17620	AT1G15120	AT1G06680
AT2G29320	AT2G21880	AT3G12240	AT3G12240	AT2G29320	AT2G39640	AT2G17660	AT1G15130	AT1G20340
AT2G22980	AT3G17790	AT1G69720	AT1G69720	AT2G22980	AT2G05642	AT2G17770	AT1G15220	AT1G29510
AT1G22570	AT5G36790	AT2G24130	AT2G24130	AT1G22570	AT3G06260	AT2G17850	AT1G15230	AT1G65490
AT5G38510	AT1G22370	AT3G01900	AT3G01900	AT5G38510	AT2G20520	AT2G17950	AT1G15240	AT2G20700
AT2G06520	AT2G34440	AT4G18080	AT4G18080	AT2G06520	AT4G03490	AT2G18100	AT1G15250	AT4G18740
AT1G55670	AT1G45474	AT3G04190	AT3G04190	AT1G55670	AT4G18790	AT2G18180	AT1G15270	AT1G78995
AT1G64380	AT5G15430	AT1G44120	AT1G44120	AT1G64380	AT4G01535	AT2G18360	AT1G15280	AT5G54270
AT5G59080	AT2G21530	AT5G52080	AT5G52080	AT5G59080	AT1G65340	AT2G18370	AT1G15290	AT3G26310
AT1G67740	AT1G21500	AT4G26010	AT4G26010	AT1G67740	AT2G36820	AT2G18470	AT1G15340	AT3G26180
AT1G65230	AT5G66520	AT1G09935	AT1G09935	AT1G65230	AT3G01230	AT2G18500	AT1G15350	AT5G06800
AT1G22900	AT2G03850	AT5G11220	AT5G11220	AT1G22900	AT5G45120	AT2G18570	AT1G15370	AT1G18730
AT4G27700	AT5G20790	AT1G13540	AT1G13540	AT4G27700	AT1G77830	AT2G18590	AT1G15380	AT4G04900
AT2G25220	AT2G41120	AT1G28040	AT1G28040	AT2G25220	AT5G36100	AT2G18780	AT1G15390	AT2G43560
AT2G42380	AT4G17030	AT5G01150	AT5G01150	AT2G42380	AT5G59616	AT2G19090	AT1G15400	AT3G10520
AT1G51400	AT5G55620	AT1G35490	AT1G35490	AT1G51400	AT1G48530	AT2G19440	AT1G15410	AT1G12900
AT4G04640	AT1G34580	AT2G26620	AT2G26620	AT4G04640	AT5G41530	AT2G19590	AT1G15470	AT1G43670
AT2G31040	AT3G53250	AT3G14160	AT3G14160	AT2G31040	AT2G38900	AT2G19910	AT1G15490	AT3G24420
AT4G35060	AT1G06340	AT1G66950	AT1G66950	AT4G35060	AT1G60720	AT2G19920	AT1G15500	AT3G57770
AT1G04350	AT5G57345	AT1G79320	AT1G79320	AT1G04350	AT3G08960	AT2G19930	AT1G15510	AT1G70580
AT1G69320	AT2G29620	AT1G12540	AT1G12540	AT1G69320	AT1G47660	AT2G19970	AT1G15550	AT5G45930
AT4G19420	AT1G18060	AT5G39390	AT5G39390	AT4G19420	AT3G10845	AT2G20110	AT1G15690	AT1G21100
AT4G32260	AT2G24210	AT5G21125	AT5G21125	AT4G32260	AT5G56640	AT2G20142	AT1G15710	AT4G22890
AT4G38970	AT1G22380	AT5G28800	AT5G28800	AT4G38970	AT2G41440	AT2G20150	AT1G15740	AT3G27925
AT3G15110	AT2G37540	AT1G43730	AT1G43730	AT3G15110	AT3G60730	AT2G20515	AT1G15780	AT1G15820
AT2G21960	AT2G26560	AT4G09870	AT4G09870	AT2G21960	AT1G59680	AT2G20550	AT1G15800	AT1G19620
AT5G02940	AT2G44240	AT3G29780	AT3G29780	AT5G02940	AT2G17170	AT2G20710	AT1G15840	AT5G39530
AT4G31870	AT1G06690	AT1G79580	AT1G79580	AT4G31870	AT5G32590	AT2G20825	AT1G15860	AT5G15310
AT3G08920	AT4G09010	AT1G13510	AT1G13510	AT3G08920	AT4G08630	AT2G21045	AT1G15880	AT2G05540
AT5G01015	AT3G55940	AT2G36695	AT2G36695	AT5G01015	AT3G46570	AT2G21100	AT1G15900	AT5G13720
AT2G16990	AT2G30570	AT1G52820	AT1G52820	AT2G16990	AT3G44570	AT2G21220	AT1G15920	AT4G17600
AT3G47030	AT5G58784	AT5G64720	AT5G64720	AT3G47030	AT5G03360	AT2G21235	AT1G15950	AT1G16390
AT5G23120	AT5G18080	AT5G38000	AT5G38000	AT5G23120	AT4G08395	AT2G21260	AT1G16000	AT1G75960
AT5G52190	AT3G44620	AT1G14080	AT1G14080	AT5G52190	AT5G37970	AT2G21450	AT1G16010	AT5G02160
AT2G24820	AT4G38690	AT1G20740	AT1G20740	AT2G24820	AT1G43722	AT2G21510	AT1G16020	AT2G03750
AT3G26170	AT1G13430	AT5G66220	AT5G66220	AT3G26170	AT5G54350	AT2G21550	AT1G16110	AT1G71140
AT3G14415	AT1G06680	AT2G22050	AT2G22050	AT3G14415	AT5G37990	AT2G21770	AT1G16170	AT2G26020
AT2G40475	AT3G48320	AT1G32720	AT1G32720	AT2G40475	AT3G25420	AT2G21780	AT1G16180	AT3G28007
AT5G47610	AT1G20340	AT3G54870	AT3G54870	AT5G47610	AT1G50870	AT2G21800	AT1G16210	AT5G24105
AT5G23750	AT1G29510	AT2G23220	AT2G23220	AT5G23750	AT4G12920	AT2G21930	AT1G16240	AT5G55220
AT1G71480	AT1G65490	AT2G34820	AT2G34820	AT1G71480	AT4G14280	AT2G22460	AT1G16250	AT2G29320
AT3G03850	AT2G20700	AT5G45440	AT5G45440	AT3G03850	AT5G15360	AT2G22500	AT1G16260	AT2G22980
AT1G68590	AT4G18740	AT3G13662	AT3G13662	AT1G68590	AT4G00160	AT2G22680	AT1G16280	AT1G22570
AT1G23060	AT3G08870	AT2G07721	AT2G07721	AT1G23060	AT3G23060	AT2G22760	AT1G16340	AT5G38510
AT2G39030	AT1G78995	AT1G64295	AT1G64295	AT2G39030	AT1G71200	AT2G22770	AT1G16350	AT2G06520
AT3G08860	AT5G54270	AT1G44542	AT1G44542	AT3G08860	AT4G39290	AT2G22860	AT1G16420	AT1G55670
AT4G36770	AT2G23590	AT5G22660	AT5G22660	AT4G36770	AT5G56440	AT2G22930	AT1G16430	AT1G64380
AT1G52220	AT3G26310	AT3G58060	AT3G58060	AT1G52220	AT4G12140	AT2G23030	AT1G16445	AT5G59080
AT3G51600	AT3G26180	AT1G15540	AT1G15540	AT3G51600	AT1G13760	AT2G23050	AT1G16460	AT1G67740
AT3G16690	AT5G06800	AT2G07560	AT2G07560	AT3G16690	AT1G01280	AT2G23060	AT1G16470	AT1G65230
AT3G05370	AT1G18730	AT5G55410	AT5G55410	AT3G05370	AT4G33860	AT2G23170	AT1G16500	AT1G22900
AT3G59780	AT4G04900	AT3G55790	AT3G55790	AT3G59780	AT3G09930	AT2G23300	AT1G16510	AT4G27700
AT4G28030	AT2G43560	AT5G19560	AT5G19560	AT4G28030	AT1G44085	AT2G23530	AT1G16540	AT2G25220
AT3G26790	AT3G10520	AT3G42160	AT3G42160	AT3G26790	AT4G02235	AT2G23540	AT1G16560	AT1G51400
AT5G52780	AT1G12900	AT3G02610	AT3G02610	AT5G52780	AT2G34610	AT2G23620	AT1G16590	AT4G04640
AT3G54890	AT1G43670	AT1G09400	AT1G09400	AT3G54890	AT4G13440	AT2G24000	AT1G16610	AT2G31040
AT3G59940	AT3G24420	AT1G44180	AT1G44180	AT3G59940	AT3G58310	AT2G24100	AT1G16650	AT4G35060
AT1G68530	AT3G57770	AT1G24380	AT1G24380	AT1G68530	AT4G22440	AT2G24300	AT1G16670	AT1G04350
AT1G76100	AT1G70580	AT2G30900	AT2G30900	AT1G76100	AT5G25290	AT2G24310	AT1G16740	AT1G69320
AT5G16970	AT2G04170	AT1G21870	AT1G21870	AT5G16970	AT1G54970	AT2G24430	AT1G16750	AT4G19420
AT1G02620	AT1G76190	AT2G44195	AT2G44195	AT1G02620	AT5G40940	AT2G24560	AT1G16790	AT4G32260
AT1G10370	AT5G45930	AT3G26940	AT3G26940	AT1G10370	AT5G41300	AT2G24680	AT1G16810	AT4G38970
AT4G09900	AT1G21100	AT3G15520	AT3G15520	AT4G09900	AT2G12935	AT2G24700	AT1G16840	AT3G15110
AT2G21370	AT4G22890	AT5G40680	AT5G40680	AT2G21370	AT4G21260	AT2G25260	AT1G16870	AT2G21960
AT2G03550	AT3G27925	AT1G16150	AT1G16150	AT2G03550	AT1G53010	AT2G25460	AT1G16890	AT1G58480
AT2G34460	AT1G15820	AT3G16440	AT3G16440	AT2G34460	AT1G65640	AT2G25690	AT1G16930	AT5G02940
AT2G21210	AT1G19620	AT2G40910	AT2G40910	AT2G21210	AT3G47150	AT2G26180	AT1G17040	AT5G44310
AT4G29740	AT5G39530	AT4G10820	AT4G10820	AT4G29740	AT1G60987	AT2G26310	AT1G17070	AT4G31870
AT2G37770	AT5G15310	AT3G03670	AT3G03670	AT2G37770	AT5G22470	AT2G26330	AT1G17080	AT3G08920
AT2G42690	AT2G05540	AT5G38540	AT5G38540	AT2G42690	AT3G59960	AT2G26370	AT1G17120	AT5G01015
AT2G36770	AT5G13720	AT1G63870	AT1G63870	AT2G36770	AT2G30240	AT2G26390	AT1G17130	AT2G16990
AT1G73325	AT4G17600	AT2G48130	AT2G48130	AT1G73325	AT1G52460	AT2G26400	AT1G17140	AT3G47030
AT4G12510	AT1G16390	AT2G41590	AT2G41590	AT4G12510	AT2G30115	AT2G26480	AT1G17145	AT5G23120
AT4G12910	AT2G33350	AT3G50330	AT3G50330	AT4G12910	AT1G73340	AT2G26820	AT1G17160	AT5G52190
AT4G28780	AT1G75960	AT5G11940	AT5G11940	AT4G28780	AT1G57580	AT2G27080	AT1G17170	AT2G24820
AT4G33010	AT5G02160	AT5G44510	AT5G44510	AT4G33010	AT3G13400	AT2G27090	AT1G17180	AT3G26170
AT4G24480	AT2G03750	AT1G57780	AT1G57780	AT4G24480	AT1G71370	AT2G27250	AT1G17200	AT3G14415
AT3G44450	AT1G71140	AT5G37240	AT5G37240	AT3G44450	AT1G66110	AT2G27270	AT1G17210	AT2G40475
AT1G27940	AT2G26020	AT5G09520	AT5G09520	AT1G27940	AT1G04445	AT2G27505	AT1G17240	AT5G47610
AT3G16220	AT3G28007	AT2G34990	AT2G34990	AT3G16220	AT2G39590	AT2G27660	AT1G17270	AT5G23750
AT5G05840	AT5G24105	AT5G43410	AT5G43410	AT5G05840	AT4G20680	AT2G27690	AT1G17280	AT1G71480
AT5G07100	AT5G55220	AT4G15396	AT4G15396	AT5G07100	AT3G54570	AT2G27880	AT1G17290	AT3G03850
AT1G78820	AT2G29320	AT4G16195	AT4G16195	AT1G78820	AT2G15535	AT2G27940	AT1G17340	AT1G68590
AT1G03340	AT2G22980	AT3G24640	AT3G24640	AT1G03340	AT1G64310	AT2G27990	AT1G17360	AT1G23060
AT1G73600	AT1G22570	AT5G22680	AT5G22680	AT1G73600	AT3G27410	AT2G28140	AT1G17430	AT2G39030
AT3G15030	AT5G38510	AT1G37150	AT1G37150	AT3G15030	AT2G11015	AT2G28250	AT1G17440	AT3G08860
AT4G13500	AT2G06520	AT3G32330	AT3G32330	AT4G13500	AT1G78720	AT2G28510	AT1G17450	AT1G52220
AT1G18170	AT1G55670	AT1G08100	AT1G08100	AT1G18170	AT4G18310	AT2G28570	AT1G17455	AT3G51600
AT2G36590	AT1G64380	AT3G02270	AT3G02270	AT2G36590	AT1G76830	AT2G28610	AT1G17470	AT3G16690
AT1G34000	AT5G59080	AT5G11910	AT5G11910	AT1G34000	AT3G06790	AT2G28690	AT1G17490	AT3G05370
AT1G11410	AT1G67740	AT1G18420	AT1G18420	AT1G11410	AT5G61720	AT2G28780	AT1G17500	AT3G59780
AT2G26975	AT1G65230	AT1G32250	AT1G32250	AT2G26975	AT1G26700	AT2G28790	AT1G17510	AT4G28030
AT1G14280	AT1G22900	AT4G14140	AT4G14140	AT1G14280	AT5G56800	AT2G29125	AT1G17520	AT3G26790
AT1G34760	AT4G27700	AT4G09965	AT4G09965	AT1G34760	AT5G25750	AT2G29470	AT1G17530	AT5G52780
AT3G53720	AT2G25220	AT3G12900	AT3G12900	AT3G53720	AT5G04045	AT2G29660	AT1G17550	AT3G54890
AT3G04790	AT2G44560	AT1G49610	AT1G49610	AT3G04790	AT2G30290	AT2G29710	AT1G17580	AT3G59940
AT2G30950	AT2G42380	AT5G63300	AT5G63300	AT2G30950	AT3G07070	AT2G29750	AT1G17640	AT1G68530
AT2G20260	AT1G51400	AT2G17070	AT2G17070	AT2G20260	AT4G13235	AT2G29890	AT1G17665	AT3G26150
AT4G10310	AT4G04640	AT1G66800	AT1G66800	AT4G10310	AT2G03840	AT2G30020	AT1G17680	AT1G76100
AT3G06120	AT4G13450	AT2G23096	AT2G23096	AT3G06120	AT3G06280	AT2G30040	AT1G17690	AT5G16970
AT3G26290	AT2G31040	AT2G15660	AT2G15660	AT3G26290	AT4G03630	AT2G30210	AT1G17700	AT1G02620
AT3G11750	AT4G35060	AT2G27940	AT2G27940	AT3G11750	AT5G61690	AT2G30360	AT1G17730	AT1G10370
AT1G74730	AT1G04350	AT5G51930	AT5G51930	AT1G74730	AT5G37210	AT2G30370	AT1G17745	AT4G09900
AT5G18010	AT1G69320	AT5G17090	AT5G17090	AT5G18010	AT1G61720	AT2G30480	AT1G17780	AT2G21370
AT1G32990	AT4G19420	AT3G14530	AT3G14530	AT1G32990	AT1G01150	AT2G30490	AT1G17790	AT2G03550
AT5G51790	AT4G32260	AT1G14550	AT1G14550	AT5G51790	AT1G35030	AT2G30660	AT1G17820	AT2G34460
AT1G32470	AT4G38970	AT5G55440	AT5G55440	AT1G32470	AT1G53370	AT2G30670	AT1G17840	AT2G21210
AT1G51110	AT3G15110	AT4G14165	AT4G14165	AT1G51110	AT1G24390	AT2G30750	AT1G17850	AT4G29740
AT1G12010	AT2G21960	AT1G77655	AT1G77655	AT1G12010	AT3G25655	AT2G30760	AT1G17880	AT2G37770
AT4G00970	AT1G58480	AT1G65570	AT1G65570	AT4G00970	AT5G38490	AT2G30840	AT1G17890	AT2G42690
AT2G01590	AT5G02940	AT5G66710	AT5G66710	AT2G01590	AT3G06460	AT2G31160	AT1G17940	AT2G36770
AT1G53230	AT5G44310	AT5G62310	AT5G62310	AT1G53230	AT2G26050	AT2G31220	AT1G17970	AT1G73325
AT3G23870	AT4G31870	AT1G29100	AT1G29100	AT3G23870	AT5G45180	AT2G31390	AT1G17980	AT4G12510
AT1G01790	AT3G08920	AT4G26280	AT4G26280	AT1G01790	AT2G24460	AT2G31730	AT1G18030	AT4G12910
AT2G40530	AT5G01015	AT5G44270	AT5G44270	AT2G40530	AT4G35710	AT2G31980	AT1G18070	AT4G28780
AT3G47430	AT2G16990	AT1G78840	AT1G78840	AT3G47430	AT2G14060	AT2G32130	AT1G18080	AT4G33010
AT4G03280	AT2G04750	AT1G26790	AT1G26790	AT4G03280	AT1G43020	AT2G32140	AT1G18090	AT4G24480
AT1G61520	AT3G47030	AT3G23130	AT3G23130	AT1G61520	AT3G29636	AT2G32210	AT1G18150	AT3G44450
AT2G25200	AT5G23120	AT2G37740	AT2G37740	AT2G25200	AT4G03153	AT2G32280	AT1G18160	AT3G16220
AT1G32550	AT3G04200	AT3G28350	AT3G28350	AT1G32550	AT1G17770	AT2G32765	AT1G18190	AT5G05840
AT2G44920	AT5G52190	AT4G19690	AT4G19690	AT2G44920	AT5G55690	AT2G32790	AT1G18210	AT5G07100
AT5G10570	AT2G24820	AT5G37490	AT5G37490	AT5G10570	AT5G46310	AT2G32940	AT1G18260	AT1G78820
AT3G27160	AT3G26170	AT5G14650	AT5G14650	AT3G27160	AT4G15370	AT2G32960	AT1G18270	AT1G03340
AT5G54250	AT3G14415	AT1G65120	AT1G65120	AT5G54250	AT5G25960	AT2G33020	AT1G18335	AT1G73600
AT4G34240	AT2G40475	AT2G18590	AT2G18590	AT4G34240	AT3G47910	AT2G33510	AT1G18340	AT3G15030
AT2G34620	AT5G47610	AT3G58370	AT3G58370	AT2G34620	AT3G44980	AT2G33520	AT1G18380	AT4G13500
AT4G37760	AT1G11490	AT1G66290	AT1G66290	AT4G37760	AT3G17080	AT2G33580	AT1G18390	AT1G18170
AT3G44870	AT5G23750	AT5G47150	AT5G47150	AT3G44870	AT5G24190	AT2G33880	AT1G18440	AT2G36590
AT3G51750	AT1G71480	AT4G02180	AT4G02180	AT3G51750	AT5G46960	AT2G34090	AT1G18460	AT1G34000
AT2G35660	AT3G03850	AT1G24620	AT1G24620	AT2G35660	AT2G24710	AT2G34500	AT1G18470	AT1G11410
AT5G18050	AT1G68590	AT1G03200	AT1G03200	AT5G18050	AT3G25165	AT2G34600	AT1G18480	AT2G26975
AT5G42070	AT1G23060	AT4G04690	AT4G04690	AT5G42070	AT1G07460	AT2G34650	AT1G18500	AT1G14280
AT4G34250	AT2G39030	AT3G46880	AT3G46880	AT4G34250	AT2G17960	AT2G34700	AT1G18540	AT1G34760
AT5G24210	AT3G08860	AT1G51830	AT1G51830	AT5G24210	AT3G27490	AT2G34710	AT1G18570	AT3G53720
AT2G46220	AT1G05530	AT2G15460	AT2G15460	AT2G46220	AT3G27910	AT2G34830	AT1G18580	AT3G04790
AT3G61060	AT4G36770	AT2G42830	AT2G42830	AT3G61060	AT5G42655	AT2G35000	AT1G18600	AT2G30950
AT3G62750	AT1G52220	AT2G47810	AT2G47810	AT3G62750	AT1G47220	AT2G35120	AT1G18620	AT2G20260
AT2G35130	AT3G51600	AT5G18510	AT5G18510	AT2G35130	AT4G27660	AT2G35140	AT1G18640	AT4G10310
AT5G14260	AT3G16690	AT5G40430	AT5G40430	AT5G14260	AT2G19030	AT2G35290	AT1G18650	AT3G06120
AT3G27830	AT3G05370	AT1G33950	AT1G33950	AT3G27830	AT3G29020	AT2G35310	AT1G18660	AT3G26290
AT3G62030	AT3G59780	AT4G24080	AT4G24080	AT3G62030	AT4G21340	AT2G35350	AT1G18670	AT3G11750
AT4G33660	AT4G28030	AT2G33000	AT2G33000	AT4G33660	AT3G07830	AT2G35600	AT1G18680	AT1G74730
AT2G48020	AT3G26790	AT5G50030	AT5G50030	AT2G48020	AT4G12550	AT2G35640	AT1G18700	AT5G18010
AT1G32170	AT5G52780	AT2G21045	AT2G21045	AT1G32170	AT2G23110	AT2G35770	AT1G18720	AT3G10990
AT1G21130	AT3G54890	AT1G25240	AT1G25240	AT1G21130	AT1G32020	AT2G35930	AT1G18750	AT1G32990
AT5G35120	AT3G59940	AT3G23175	AT3G23175	AT5G35120	AT5G06080	AT2G35990	AT1G18840	AT5G51790
AT2G03530	AT1G68530	AT1G70380	AT1G70380	AT2G03530	AT3G53820	AT2G36220	AT1G18890	AT1G32470
AT1G50820	AT3G26150	AT3G53050	AT3G53050	AT1G50820	AT2G21030	AT2G36350	AT1G19000	AT1G51110
AT2G13810	AT1G76100	AT1G23770	AT1G23770	AT2G13810	AT5G16090	AT2G36570	AT1G19010	AT1G12010
AT5G44530	AT5G16970	AT3G59620	AT3G59620	AT5G44530	AT2G15770	AT2G36610	AT1G19020	AT4G00970
AT5G25390	AT1G02620	AT5G12280	AT5G12280	AT5G25390	AT5G63720	AT2G36650	AT1G19025	AT2G01590
AT5G38060	AT1G10370	AT2G28270	AT2G28270	AT5G38060	AT1G15040	AT2G36660	AT1G19050	AT1G53230
AT4G37800	AT4G09900	AT4G29450	AT4G29450	AT4G37800	AT3G44235	AT2G36890	AT1G19080	AT1G01790
AT3G46670	AT2G21370	AT4G33450	AT4G33450	AT3G46670	AT3G27480	AT2G36985	AT1G19110	AT2G40530
AT1G09170	AT2G03550	AT3G55210	AT3G55210	AT1G09170	AT5G48290	AT2G37060	AT1G19120	AT3G47430
AT3G22210	AT2G34460	AT4G22610	AT4G22610	AT3G22210	AT5G27606	AT2G37210	AT1G19130	AT4G03280
AT5G18660	AT2G21210	AT1G62280	AT1G62280	AT5G18660	AT3G15700	AT2G37280	AT1G19140	AT4G12370
AT1G13110	AT4G29740	AT1G23935	AT1G23935	AT1G13110	AT4G24975	AT2G37360	AT1G19170	AT1G61520
AT1G69526	AT2G37770	AT4G05490	AT4G05490	AT1G69526	AT3G62680	AT2G37390	AT1G19220	AT2G25200
AT4G38850	AT2G42690	AT3G56970	AT3G56970	AT4G38850	AT4G04090	AT2G37440	AT1G19240	AT1G32550
AT1G31330	AT2G36770	AT5G28470	AT5G28470	AT1G31330	AT3G59730	AT2G37630	AT1G19270	AT2G44920
AT4G04020	AT1G73325	AT1G54280	AT1G54280	AT4G04020	AT4G13380	AT2G37740	AT1G19310	AT5G10570
AT4G13670	AT4G12510	AT3G49630	AT3G49630	AT4G13670	AT1G25330	AT2G37820	AT1G19340	AT3G27160
AT4G35700	AT4G12910	AT4G15390	AT4G15390	AT4G35700	AT1G33280	AT2G37900	AT1G19350	AT5G54250
AT3G52150	AT1G71120	AT3G08790	AT3G08790	AT3G52150	AT5G55240	AT2G38160	AT1G19360	AT4G34240
AT3G28740	AT4G28780	AT4G36700	AT4G36700	AT3G28740	AT1G42700	AT2G38370	AT1G19370	AT2G34620
AT5G36910	AT4G33010	AT5G51680	AT5G51680	AT5G36910	AT3G59610	AT2G38380	AT1G19394	AT4G37760
AT2G15830	AT4G24480	AT5G21120	AT5G21120	AT2G15830	AT1G33900	AT2G38390	AT1G19397	AT3G44870
AT2G01420	AT3G44450	AT4G32510	AT4G32510	AT2G01420	AT3G53330	AT2G38430	AT1G19430	AT3G51750
AT1G80160	AT1G27940	AT2G37290	AT2G37290	AT1G80160	AT5G66260	AT2G38530	AT1G19450	AT2G35660
AT5G52570	AT3G16220	AT2G35990	AT2G35990	AT5G52570	AT5G13990	AT2G38600	AT1G19480	AT5G18050
AT2G47910	AT5G05840	AT4G20290	AT4G20290	AT2G47910	AT5G37220	AT2G38810	AT1G19485	AT5G42070
AT3G01480	AT5G07100	AT2G31345	AT2G31345	AT3G01480	AT2G21010	AT2G38860	AT1G19580	AT4G34250
AT3G46370	AT1G78820	AT1G62225	AT1G62225	AT3G46370	AT3G09990	AT2G39110	AT1G19600	AT5G24210
AT4G02530	AT1G03340	AT1G54540	AT1G54540	AT4G02530	AT2G19150	AT2G39220	AT1G19650	AT1G73560
AT5G65730	AT1G73600	AT5G37840	AT5G37840	AT5G65730	AT2G30380	AT2G39230	AT1G19660	AT2G46220
AT1G75380	AT3G15030	AT5G18350	AT5G18350	AT1G75380	AT2G30090	AT2G39330	AT1G19690	AT3G61060
AT3G60700	AT4G13500	AT4G07380	AT4G07380	AT3G60700	AT4G08840	AT2G39410	AT1G19700	AT3G62750
AT3G12685	AT1G03320	AT2G35380	AT2G35380	AT3G12685	AT2G15640	AT2G39510	AT1G19715	AT2G35130
AT5G59510	AT1G18170	AT4G18450	AT4G18450	AT5G59510	AT4G15053	AT2G39650	AT1G19800	AT5G14260
AT1G63360	AT2G36590	AT5G47980	AT5G47980	AT1G63360	AT5G54450	AT2G39830	AT1G19835	AT3G27830
AT3G26060	AT1G34000	AT2G35770	AT2G35770	AT3G26060	AT5G26717	AT2G39855	AT1G19860	AT3G62030
AT1G50250	AT1G11410	AT2G30760	AT2G30760	AT1G50250	AT4G13090	AT2G39870	AT1G19910	AT4G33660
AT4G21210	AT2G26975	AT4G13320	AT4G13320	AT4G21210	AT3G24690	AT2G40113	AT1G19920	AT5G15670
AT3G04550	AT1G14280	AT5G52170	AT5G52170	AT3G04550	AT5G60740	AT2G40140	AT1G19960	AT2G48020
AT1G01250	AT1G34760	AT3G20940	AT3G20940	AT1G01250	AT5G65550	AT2G40160	AT1G20010	AT1G32170
AT5G35170	AT3G53720	AT4G11720	AT4G11720	AT5G35170	AT4G11730	AT2G40200	AT1G20030	AT1G21130
AT5G39210	AT3G04790	AT5G18740	AT5G18740	AT5G39210	AT5G52460	AT2G40370	AT1G20050	AT5G35120
AT3G46900	AT2G30950	AT4G11040	AT4G11040	AT3G46900	AT5G27530	AT2G40390	AT1G20090	AT2G03530
AT1G42550	AT2G20260	AT5G40645	AT5G40645	AT1G42550		AT2G41010	AT1G20110	AT1G50820
AT4G34790	AT4G10310	AT2G20150	AT2G20150	AT4G34790		AT2G41050	AT1G20200	AT5G44530
AT1G53670	AT3G06120	AT1G18130	AT1G18130	AT1G53670		AT2G41070	AT1G20225	AT5G25390
AT2G44460	AT3G26290	AT5G67010	AT5G67010	AT2G44460		AT2G41150	AT1G20300	AT5G38060
AT5G16010	AT3G11750	AT4G21600	AT4G21600	AT5G16010		AT2G41230	AT1G20330	AT4G37800
AT1G76590	AT1G74730	AT4G01520	AT4G01520	AT1G76590		AT2G41240	AT1G20350	AT3G22210
AT2G15970	AT5G18010	AT1G61110	AT1G61110	AT2G15970		AT2G41550	AT1G20380	AT5G18660
AT4G19645	AT3G10990	AT3G20380	AT3G20380	AT4G19645		AT2G41640	AT1G20450	AT1G13110
AT2G10940	AT1G32990	AT1G68450	AT1G68450	AT2G10940		AT2G41780	AT1G20460	AT1G69526
AT1G10360	AT5G51790	AT1G03700	AT1G03700	AT1G10360		AT2G41810	AT1G20510	AT1G31330
AT5G53490	AT1G32470	AT3G26130	AT3G26130	AT5G53490		AT2G42140	AT1G20540	AT4G04020
AT5G59540	AT1G51110	AT1G80200	AT1G80200	AT5G59540		AT2G42150	AT1G20560	AT4G13670
AT4G34920	AT1G12010	AT3G30725	AT3G30725	AT4G34920		AT2G42395	AT1G20575	AT3G52150
AT5G44260	AT4G00970	AT2G34080	AT2G34080	AT5G44260		AT2G42610	AT1G20580	AT3G28740
AT4G24510	AT2G01590	AT1G59530	AT1G59530	AT4G24510		AT2G42760	AT1G20640	AT5G36910
AT2G27402	AT1G53230	AT2G24255	AT2G24255	AT2G27402		AT2G42800	AT1G20650	AT2G15830
AT5G14120	AT3G23870	AT3G61910	AT3G61910	AT5G14120		AT2G42840	AT1G20693	AT2G01420
AT2G32390	AT1G01790	AT2G42410	AT2G42410	AT2G32390		AT2G42885	AT1G20696	AT5G52570
AT3G48460	AT2G40530	AT1G58330	AT1G58330	AT3G48460		AT2G43140	AT1G20760	AT2G47910
AT5G02180	AT3G47430	AT3G28470	AT3G28470	AT5G02180		AT2G43270	AT1G20770	AT3G01480
AT4G37990	AT4G03280	AT3G57310	AT3G57310	AT4G37990		AT2G43390	AT1G20780	AT4G02530
AT1G26220	AT4G12370	AT2G15130	AT2G15130	AT1G26220		AT2G43610	AT1G20816	AT5G65730
AT1G77490	AT1G61520	AT2G05510	AT2G05510	AT1G77490		AT2G43660	AT1G20830	AT1G75380
AT2G27680	AT2G25200	AT3G06830	AT3G06830	AT2G27680		AT2G43670	AT1G20850	AT4G24030
AT3G55330	AT1G32550	AT4G30420	AT4G30420	AT3G55330		AT2G43800	AT1G20860	AT3G12685
AT3G26450	AT2G44920	AT2G46750	AT2G46750	AT3G26450		AT2G44080	AT1G20870	AT1G59730
AT1G15260	AT5G10570	AT2G03740	AT2G03740	AT1G15260		AT2G44450	AT1G20880	AT5G59510
AT3G24140	AT3G27160	AT4G37850	AT4G37850	AT3G24140		AT2G44745	AT1G20890	AT1G63360
AT4G16000	AT5G54250	AT5G43520	AT5G43520	AT4G16000		AT2G44790	AT1G20920	AT3G26060
AT1G70020	AT4G34240	AT2G02680	AT2G02680	AT1G70020		AT2G44830	AT1G20950	AT1G50250
AT5G11060	AT2G34620	AT1G35750	AT1G35750	AT5G11060		AT2G44840	AT1G20960	AT4G21210
AT3G12780	AT4G37760	AT4G25010	AT4G25010	AT3G12780		AT2G44910	AT1G20980	AT3G04550
AT1G76690	AT3G44870	AT1G12180	AT1G12180	AT1G76690		AT2G44990	AT1G21000	AT1G01250
AT2G33380	AT3G51750	AT2G38823	AT2G38823	AT2G33380		AT2G45080	AT1G21010	AT1G55640
AT2G21330	AT2G35660	AT4G25790	AT4G25790	AT2G21330		AT2G45410	AT1G21050	AT5G35170
AT4G25130	AT5G18050	AT4G29180	AT4G29180	AT4G25130		AT2G45480	AT1G21080	AT5G39210
AT2G43920	AT2G25770	AT2G17940	AT2G17940	AT2G43920		AT2G45490	AT1G21110	AT3G46900
AT1G33600	AT5G42070	AT5G14150	AT5G14150	AT1G33600		AT2G45650	AT1G21160	AT1G42550
AT5G08410	AT4G34250	AT1G16160	AT1G16160	AT5G08410		AT2G45680	AT1G21170	AT4G34790
AT5G02760	AT5G24210	AT1G74190	AT1G74190	AT5G02760		AT2G45760	AT1G21190	AT1G53670
AT3G18870	AT1G73560	AT2G35730	AT2G35730	AT3G18870		AT2G45870	AT1G21200	AT2G44460
AT5G20935	AT2G46220	AT2G02320	AT2G02320	AT5G20935		AT2G45920	AT1G21370	AT5G16010
AT3G26460	AT3G61060	AT5G43610	AT5G43610	AT3G26460		AT2G45930	AT1G21380	AT1G76590
AT4G20760	AT3G62750	AT3G46720	AT3G46720	AT4G20760		AT2G46400	AT1G21400	AT2G15970
AT4G27440	AT1G52390	AT5G26290	AT5G26290	AT4G27440		AT2G46455	AT1G21410	AT4G19645
AT3G47340	AT2G35130	AT3G54800	AT3G54800	AT3G47340		AT2G46590	AT1G21450	AT2G33270
AT1G06120	AT1G24420	AT5G57420	AT5G57420	AT1G06120		AT2G46740	AT1G21480	AT2G10940
AT5G16400	AT5G14260	AT5G16770	AT5G16770	AT5G16400		AT2G46970	AT1G21520	AT1G10360
AT4G22690	AT3G27830	AT1G68765	AT1G68765	AT4G22690		AT2G47010	AT1G21550	AT5G53490
AT3G23700	AT3G62030	AT2G16575	AT2G16575	AT3G23700		AT2G47050	AT1G21560	AT5G59540
AT1G64500	AT4G33660	AT4G23780	AT4G23780	AT1G64500		AT2G47160	AT1G21570	AT2G03520
AT5G46450	AT5G15670	AT5G18720	AT5G18720	AT5G46450		AT2G47230	AT1G21590	AT4G34920
AT5G28500	AT2G48020	AT1G14690	AT1G14690	AT5G28500		AT2G47460	AT1G21600	AT5G44260
AT5G22270	AT5G60500	AT5G20860	AT5G20860	AT5G22270		AT2G47520	AT1G21610	AT4G24510
AT1G75550	AT1G32170	AT4G21690	AT4G21690	AT1G75550		AT2G47550	AT1G21630	AT2G27402
AT1G28660	AT1G21130	AT5G16500	AT5G16500	AT1G28660		AT2G47680	AT1G21640	AT5G14120
AT2G35970	AT5G35120	AT2G21930	AT2G21930	AT2G35970		AT2G47720	AT1G21660	AT2G32390
AT4G20070	AT2G03530	AT2G43390	AT2G43390	AT4G20070		AT2G47950	AT1G21690	AT3G48460
AT1G01420	AT1G50820	AT1G62490	AT1G62490	AT1G01420		AT2G48090	AT1G21700	AT5G02180
AT5G50760	AT5G43240	AT2G04090	AT2G04090	AT5G50760		AT3G01015	AT1G21720	AT4G37990
AT1G53560	AT2G13810	AT5G10230	AT5G10230	AT1G53560		AT3G01600	AT1G21730	AT1G26220
AT1G19640	AT5G44530	AT2G33520	AT2G33520	AT1G19640		AT3G01830	AT1G21750	AT1G77490
AT4G17245	AT5G25390	AT4G24580	AT4G24580	AT4G17245		AT3G01840	AT1G21760	AT2G27680
AT5G19940	AT5G38060	AT1G76210	AT1G76210	AT5G19940		AT3G02000	AT1G21770	AT3G55330
AT4G11810	AT4G37800	AT2G04066	AT2G04066	AT4G11810		AT3G02210	AT1G21780	AT3G26450
AT1G18810	AT3G46670	AT5G40290	AT5G40290	AT1G18810		AT3G02500	AT1G21790	AT1G15260
AT5G42270	AT1G09170	AT1G06135	AT1G06135	AT5G42270		AT3G02550	AT1G21830	AT3G24140
AT1G24400	AT3G22210	AT5G52720	AT5G52720	AT1G24400		AT3G02840	AT1G21840	AT4G16000
AT4G23890	AT5G18660	AT2G04800	AT2G04800	AT4G23890		AT3G02885	AT1G21900	AT1G70020
AT3G15690	AT1G13110	AT1G12070	AT1G12070	AT3G15690		AT3G03030	AT1G21930	AT5G11060
AT5G51470	AT1G69526	AT1G64540	AT1G64540	AT5G51470		AT3G03260	AT1G21980	AT3G12780
AT3G28060	AT4G38850	AT5G27130	AT5G27130	AT3G28060		AT3G03270	AT1G22020	AT2G33380
AT4G39710	AT1G31330	AT3G45070	AT3G45070	AT4G39710		AT3G03280	AT1G22040	AT2G21330
AT4G14870	AT4G04020	AT5G39630	AT5G39630	AT4G14870		AT3G03650	AT1G22050	AT4G25130
AT4G23400	AT4G13670	AT3G09950	AT3G09950	AT4G23400		AT3G03910	AT1G22060	AT2G43920
AT4G00895	AT3G61940	AT1G32910	AT1G32910	AT4G00895		AT3G04510	AT1G22070	AT1G33600
AT4G37770	AT4G35700	AT1G65360	AT1G65360	AT4G37770		AT3G04520	AT1G22140	AT5G08410
AT5G01530	AT3G52150	AT1G63055	AT1G63055	AT5G01530		AT3G04570	AT1G22170	AT5G02760
AT3G48730	AT3G28740	AT4G15290	AT4G15290	AT3G48730		AT3G04850	AT1G22180	AT3G18870
AT4G24930	AT5G36910	AT4G37295	AT4G37295	AT4G24930		AT3G05190	AT1G22200	AT5G20935
AT2G25820	AT2G15830	AT3G21860	AT3G21860	AT2G25820		AT3G05980	AT1G22250	AT3G26460
AT2G33750	AT2G01420	AT3G55540	AT3G55540	AT2G33750		AT3G06020	AT1G22270	AT4G20760
AT2G18890	AT2G34315	AT3G17600	AT3G17600	AT2G18890		AT3G06220	AT1G22280	AT4G27440
AT5G06690	AT1G80160	AT5G43370	AT5G43370	AT5G06690		AT3G06435	AT1G22300	AT3G47340
AT3G14460	AT5G52570	AT1G10400	AT1G10400	AT3G14460		AT3G06490	AT1G22310	AT5G16400
AT5G60600	AT2G47910	AT4G21590	AT4G21590	AT5G60600		AT3G06640	AT1G22360	AT5G14900
AT5G51160	AT3G01480	AT3G19920	AT3G19920	AT5G51160		AT3G06830	AT1G22410	AT4G22690
AT2G26500	AT3G46370	AT1G51000	AT1G51000	AT2G26500		AT3G06890	AT1G22430	AT5G19470
AT2G39240	AT4G02530	AT2G30370	AT2G30370	AT2G39240		AT3G07260	AT1G22450	AT3G23700
AT1G75300	AT5G65730	AT5G38350	AT5G38350	AT1G75300		AT3G07540	AT1G22520	AT1G64500
AT5G64490	AT1G75380	AT5G24550	AT5G24550	AT5G64490		AT3G07970	AT1G22530	AT3G19040
AT1G15125	AT4G24030	AT3G50610	AT3G50610	AT1G15125		AT3G08770	AT1G22540	AT5G25400
AT1G66460	AT3G60700	AT3G47710	AT3G47710	AT1G66460		AT3G09080	AT1G22610	AT5G46450
AT5G23950	AT3G12685	AT1G26250	AT1G26250	AT5G23950		AT3G09260	AT1G22620	AT5G28500
AT3G21330	AT1G59730	AT2G44070	AT2G44070	AT3G21330		AT3G09410	AT1G22640	AT5G22270
AT1G67700	AT5G59510	AT2G19960	AT2G19960	AT1G67700		AT3G09870	AT1G22650	AT1G75550
AT4G13830	AT1G63360	AT4G09210	AT4G09210	AT4G13830		AT3G09940	AT1G22730	AT1G28660
AT5G35970	AT3G26060	AT1G59780	AT1G59780	AT5G35970		AT3G09950	AT1G22770	AT2G35970
AT4G37200	AT1G50250	AT1G34670	AT1G34670	AT4G37200		AT3G09960	AT1G22810	AT4G20070
AT4G04830	AT4G21210	AT5G38790	AT5G38790	AT4G04830		AT3G10000	AT1G22840	AT1G01420
AT2G34770	AT3G04550	AT4G39500	AT4G39500	AT2G34770		AT3G10040	AT1G22870	AT1G53560
AT3G09580	AT1G01250	AT1G30990	AT1G30990	AT3G09580		AT3G10150	AT1G22882	AT1G19640
AT5G64780	AT1G55640	AT1G40087	AT1G40087	AT5G64780		AT3G10190	AT1G22885	AT4G17245
AT3G18500	AT5G35170	AT5G17820	AT5G17820	AT3G18500		AT3G10200	AT1G22890	AT5G19940
AT1G29720	AT5G39210	AT5G48000	AT5G48000	AT1G29720		AT3G10510	AT1G22920	AT4G11810
AT5G24155	AT3G46900	AT2G26370	AT2G26370	AT5G24155		AT3G10780	AT1G22930	AT5G54070
AT1G65060	AT1G42550	AT1G44020	AT1G44020	AT1G65060		AT3G10815	AT1G22940	AT1G18810
AT3G19850	AT4G34790	AT2G42150	AT2G42150	AT3G19850		AT3G10880	AT1G22950	AT5G42270
AT5G44490	AT1G53670	AT2G29470	AT2G29470	AT5G44490		AT3G10930	AT1G22970	AT1G24400
AT1G14345	AT2G44460	AT5G06070	AT5G06070	AT1G14345		AT3G11000	AT1G23020	AT4G23890
AT1G02610	AT5G16010	AT4G14690	AT4G14690	AT1G02610		AT3G11430	AT1G23030	AT3G15690
AT2G28605	AT1G76590	AT4G32110	AT4G32110	AT2G28605		AT3G11680	AT1G23050	AT3G28060
AT2G29490	AT2G15970	AT4G25430	AT4G25430	AT2G29490		AT3G11860	AT1G23090	AT4G39710
AT1G68500	AT4G19645	AT2G01580	AT2G01580	AT1G68500		AT3G12145	AT1G23100	AT4G14870
AT5G43290	AT2G33270	AT4G36590	AT4G36590	AT5G43290		AT3G12220	AT1G23140	AT4G23400
AT4G10000	AT2G10940	AT5G66840	AT5G66840	AT4G10000		AT3G12410	AT1G23170	AT4G00895
AT3G49260	AT1G10360	AT4G09770	AT4G09770	AT3G49260		AT3G12470	AT1G23180	AT4G37770
AT1G53870	AT5G53490	AT4G00910	AT4G00910	AT1G53870		AT3G12750	AT1G23190	AT5G01530
AT3G48200	AT5G59540	AT5G53990	AT5G53990	AT3G48200		AT3G12860	AT1G23205	AT3G48730
AT2G02450	AT2G03520	AT2G21235	AT2G21235	AT2G02450		AT3G12890	AT1G23220	AT4G24930
AT4G34090	AT4G34920	AT1G65780	AT1G65780	AT4G34090		AT3G12970	AT1G23230	AT2G33750
AT4G11330	AT5G44260	AT3G61120	AT3G61120	AT4G11330		AT3G13000	AT1G23260	AT2G18890
AT5G43440	AT4G24510	AT3G43840	AT3G43840	AT5G43440		AT3G13020	AT1G23330	AT5G06690
AT1G62750	AT2G27402	AT3G21720	AT3G21720	AT1G62750		AT3G13175	AT1G23340	AT5G60600
AT5G01220	AT5G14120	AT1G56320	AT1G56320	AT5G01220		AT3G13190	AT1G23360	AT5G51160
AT5G20250	AT2G32390	AT5G54230	AT5G54230	AT5G20250		AT3G13510	AT1G23460	AT2G26500
AT1G47580	AT3G48460	AT1G30660	AT1G30660	AT1G47580		AT3G13600	AT1G23490	AT5G64490
AT2G39920	AT5G02180	AT3G58550	AT3G58550	AT2G39920		AT3G13610	AT1G23530	AT1G15125
AT1G50020	AT4G37990	AT2G27090	AT2G27090	AT1G50020		AT3G13640	AT1G23650	AT1G66460
AT1G06980	AT1G26220	AT1G44970	AT1G44970	AT1G06980		AT3G13650	AT1G23720	AT3G21330
AT5G05580	AT1G77490	AT5G55880	AT5G55880	AT5G05580		AT3G13660	AT1G23750	AT1G67700
AT5G47190	AT2G27680	AT3G30350	AT3G30350	AT5G47190		AT3G13960	AT1G23780	AT4G13830
AT5G08280	AT3G55330	AT5G59490	AT5G59490	AT5G08280		AT3G14060	AT1G23820	AT5G35970
AT3G44860	AT3G26450	AT2G31920	AT2G31920	AT3G44860		AT3G14510	AT1G23830	AT4G37200
AT3G14210	AT1G15260	AT5G48350	AT5G48350	AT3G14210		AT3G14550	AT1G23840	AT2G34770
AT1G31820	AT3G24140	AT5G07390	AT5G07390	AT1G31820		AT3G14610	AT1G23870	AT3G09580
AT1G13100	AT4G16000	AT3G10780	AT3G10780	AT1G13100		AT3G14870	AT1G23900	AT5G64780
AT5G13510	AT1G70020	AT3G53600	AT3G53600	AT5G13510		AT3G14890	AT1G23960	AT3G18500
AT5G61280	AT5G11060	AT5G39110	AT5G39110	AT5G61280		AT3G15240	AT1G23970	AT1G29720
AT1G18710	AT3G12780	AT3G54410	AT3G54410	AT1G18710		AT3G15340	AT1G23980	AT4G17860
AT5G48790	AT1G76690	AT2G33880	AT2G33880	AT5G48790		AT3G15650	AT1G24020	AT5G24155
AT5G18060	AT2G33380	AT4G27290	AT4G27290	AT5G18060		AT3G15950	AT1G24030	AT3G19850
AT1G09310	AT2G21330	AT1G67030	AT1G67030	AT1G09310		AT3G15990	AT1G24040	AT5G54030
AT3G15500	AT4G25130	AT5G54040	AT5G54040	AT3G15500		AT3G16050	AT1G24120	AT5G44490
AT4G05130	AT2G43920	AT1G02250	AT1G02250	AT4G05130		AT3G16280	AT1G24140	AT1G14345
AT2G23430	AT1G33600	AT2G46770	AT2G46770	AT2G23430		AT3G16330	AT1G24150	AT1G02610
AT1G29700	AT5G08410	AT2G34700	AT2G34700	AT1G29700		AT3G16340	AT1G24160	AT2G28605
AT5G12050	AT5G02760	AT3G42550	AT3G42550	AT5G12050		AT3G16380	AT1G24170	AT2G29490
AT5G66190	AT3G18870	AT5G23190	AT5G23190	AT5G66190		AT3G16420	AT1G24180	AT1G68500
AT1G80130	AT5G20935	AT3G46650	AT3G46650	AT1G80130		AT3G16430	AT1G24190	AT5G43290
AT5G24660	AT3G26460	AT5G25920	AT5G25920	AT5G24660		AT3G16450	AT1G24267	AT4G10000
AT3G50740	AT4G20760	AT5G10720	AT5G10720	AT3G50740		AT3G16490	AT1G24300	AT3G49260
AT5G17670	AT4G27440	AT1G09090	AT1G09090	AT5G17670		AT3G16500	AT1G24340	AT1G53870
AT1G80380	AT3G47340	AT5G07480	AT5G07480	AT1G80380		AT3G16860	AT1G24350	AT3G48200
AT5G67370	AT1G06120	AT4G20920	AT4G20920	AT5G67370		AT3G17010	AT1G24360	AT2G02450
AT4G10340	AT5G16400	AT1G75430	AT1G75430	AT4G10340		AT3G17609	AT1G24440	AT4G34090
AT3G47470	AT5G14900	AT1G71380	AT1G71380	AT3G47470		AT3G17680	AT1G24460	AT4G11330
AT4G38860	AT4G22690	AT2G16385	AT2G16385	AT4G38860		AT3G17690	AT1G24490	AT5G43440
AT4G01060	AT5G19470	AT1G48740	AT1G48740	AT4G01060		AT3G17840	AT1G24560	AT1G62750
AT1G63970	AT3G23700	AT3G26120	AT3G26120	AT1G63970		AT3G18280	AT1G24610	AT5G01220
AT3G56000	AT1G64500	AT3G58950	AT3G58950	AT3G56000		AT3G18400	AT1G24625	AT5G20250
AT1G73750	AT3G19040	AT1G66550	AT1G66550	AT1G73750		AT3G18630	AT1G24706	AT1G47580
AT3G16800	AT5G25400	AT2G22460	AT2G22460	AT3G16800		AT3G18720	AT1G24793	AT2G39920
AT5G23060	AT5G46450	AT4G34210	AT4G34210	AT5G23060		AT3G18960	AT1G24996	AT1G50020
AT1G14580	AT2G05060	AT5G57620	AT5G57620	AT1G14580		AT3G19050	AT1G25083	AT1G06980
AT2G17880	AT5G28500	AT2G44800	AT2G44800	AT2G17880		AT3G19200	AT1G25250	AT5G05580
AT2G37950	AT4G27110	AT1G01530	AT1G01530	AT2G37950		AT3G19500	AT1G25275	AT5G47190
AT2G44230	AT5G22270	AT1G47400	AT1G47400	AT2G44230		AT3G19550	AT1G25280	AT5G08280
AT1G79850	AT1G75550	AT4G36610	AT4G36610	AT1G79850		AT3G19920	AT1G25290	AT3G44860
AT1G67070	AT1G28660	AT5G24600	AT5G24600	AT1G67070		AT3G20010	AT1G25350	AT3G14210
AT5G11190	AT2G35970	AT2G02310	AT2G02310	AT5G11190		AT3G20180	AT1G25375	AT1G31820
AT4G02075	AT4G20070	AT4G14730	AT4G14730	AT4G02075		AT3G20190	AT1G25380	AT1G13100
AT1G08550	AT1G01420	AT4G24600	AT4G24600	AT1G08550		AT3G20260	AT1G25390	AT5G13510
AT3G01920	AT5G50760	AT2G04500	AT2G04500	AT3G01920		AT3G20370	AT1G25400	AT5G61280
AT5G44680	AT1G53560	AT1G47485	AT1G47485	AT5G44680		AT3G20520	AT1G25420	AT1G18710
AT2G41260	AT1G19640	AT1G52695	AT1G52695	AT2G41260		AT3G21000	AT1G25450	AT5G48790
AT5G16710	AT4G17245	AT3G05110	AT3G05110	AT5G16710		AT3G21080	AT1G25470	AT5G18060
AT3G54070	AT5G19940	AT1G67110	AT1G67110	AT3G54070		AT3G21090	AT1G25480	AT1G09310
AT1G67840	AT4G11810	AT4G21950	AT4G21950	AT1G67840		AT3G21150	AT1G25490	AT3G15500
AT2G33450	AT5G54070	AT1G31050	AT1G31050	AT2G33450		AT3G21710	AT1G25520	AT4G05130
AT5G24314	AT1G18810	AT1G71691	AT1G71691	AT5G24314		AT3G21770	AT1G25540	AT2G23430
AT3G05625	AT5G42270	AT1G71690	AT1G71690	AT3G05625		AT3G21860	AT1G25550	AT1G29700
AT1G54870	AT1G24400	AT1G70720	AT1G70720	AT1G54870		AT3G21890	AT1G25560	AT5G12050
AT1G35310	AT2G31310	AT4G11050	AT4G11050	AT1G35310		AT3G22410	AT1G25570	AT5G66190
AT4G26730	AT4G23890	AT1G48660	AT1G48660	AT4G26730		AT3G22540	AT1G25682	AT5G24660
AT5G48880	AT3G15690	AT4G04990	AT4G04990	AT5G48880		AT3G22550	AT1G26090	AT3G50740
AT4G35250	AT5G51470	AT2G28610	AT2G28610	AT4G35250		AT3G22620	AT1G26110	AT5G17670
AT2G42560	AT3G28060	AT2G42885	AT2G42885	AT2G42560		AT3G22790	AT1G26120	AT1G80380
AT2G47890	AT4G39710	AT1G73220	AT1G73220	AT2G47890		AT3G22830	AT1G26130	AT5G67370
AT5G16030	AT1G31380	AT1G25340	AT1G25340	AT5G16030		AT3G22850	AT1G26150	AT4G10340
AT3G15510	AT4G14870	AT1G65810	AT1G65810	AT3G15510		AT3G23130	AT1G26160	AT3G47470
AT1G51080	AT4G23400	AT4G25860	AT4G25860	AT1G51080		AT3G23150	AT1G26170	AT2G23800
AT1G16880	AT4G00895	AT1G29020	AT1G29020	AT1G16880		AT3G23180	AT1G26190	AT4G38860
AT3G01510	AT4G37770	AT3G11000	AT3G11000	AT3G01510		AT3G23240	AT1G26340	AT4G01060
AT4G34190	AT5G01530	AT3G60550	AT3G60550	AT4G34190		AT3G23245	AT1G26440	AT1G63970
AT1G68110	AT3G48730	AT5G38320	AT5G38320	AT1G68110		AT3G23250	AT1G26450	AT3G56000
AT5G47550	AT4G24930	AT5G55430	AT5G55430	AT5G47550		AT3G23260	AT1G26470	AT1G73750
AT2G21650	AT2G25820	AT3G30530	AT3G30530	AT2G21650		AT3G23290	AT1G26550	AT3G16800
AT5G39030	AT2G33750	AT5G58400	AT5G58400	AT5G39030		AT3G23430	AT1G26560	AT5G23060
AT1G16720	AT2G18890	AT5G51760	AT5G51760	AT1G16720		AT3G23890	AT1G26580	AT1G14580
AT1G51500	AT5G06690	AT2G43660	AT2G43660	AT1G51500		AT3G24225	AT1G26630	AT2G17880
AT3G19800	AT3G14460	AT2G27505	AT2G27505	AT3G19800		AT3G24300	AT1G26640	AT2G37950
AT3G14760	AT5G60600	AT3G28360	AT3G28360	AT3G14760		AT3G24310	AT1G26650	AT2G44230
AT2G17695	AT5G51160	AT5G38940	AT5G38940	AT2G17695		AT3G24340	AT1G26670	AT1G79850
AT1G35680	AT2G26500	AT2G43670	AT2G43670	AT1G35680		AT3G24450	AT1G26690	AT1G67070
AT5G59250	AT2G39240	AT1G71692	AT1G71692	AT5G59250		AT3G24460	AT1G26750	AT5G11190
AT2G40955	AT1G75300	AT4G27670	AT4G27670	AT2G40955		AT3G24660	AT1G26800	AT4G02075
AT3G56650	AT5G64490	AT5G38930	AT5G38930	AT3G56650		AT3G24780	AT1G26810	AT1G08550
AT1G49975	AT1G15125	AT1G51960	AT1G51960	AT1G49975		AT3G25190	AT1G26820	AT3G01920
AT2G29650	AT1G66460	AT5G09480	AT5G09480	AT2G29650		AT3G25250	AT1G26830	AT5G44680
AT4G18480	AT5G23950	AT5G35770	AT5G35770	AT4G18480		AT3G25510	AT1G26850	AT5G16710
AT5G17170	AT3G21330	AT2G30670	AT2G30670	AT5G17170		AT3G25560	AT1G26880	AT1G67840
AT2G42750	AT1G67700	AT4G09780	AT4G09780	AT2G42750		AT3G25640	AT1G26940	AT2G33450
AT1G57770	AT4G13830	AT1G78500	AT1G78500	AT1G57770		AT3G25730	AT1G26945	AT5G24314
AT4G13410	AT5G35970	AT5G58860	AT5G58860	AT4G13410		AT3G25780	AT1G27000	AT3G05625
AT1G64110	AT4G07524	AT5G60140	AT5G60140	AT1G64110		AT3G26120	AT1G27020	AT1G54870
AT4G04955	AT4G37200	AT5G59305	AT5G59305	AT4G04955		AT3G26130	AT1G27030	AT1G35310
AT3G10130	AT4G04830	AT4G12890	AT4G12890	AT3G10130		AT3G26330	AT1G27050
AT1G75350	AT2G34770	AT5G61120	AT5G61120	AT1G75350		AT3G26550	AT1G27060
AT4G04750	AT3G09580	AT2G38390	AT2G38390	AT4G04750		AT3G26760	AT1G27070
AT5G59050	AT5G64780	AT5G45820		AT5G59050		AT3G26770	AT1G27100
AT3G63490	AT3G18500	AT3G55500		AT3G63490		AT3G26920	AT1G27130
AT1G33240	AT1G29720	AT1G77960		AT1G33240		AT3G26930	AT1G27150
AT5G66570	AT4G17860	AT1G62630		AT5G66570		AT3G27025	AT1G27170
AT2G26540	AT5G24155	AT2G29300		AT2G26540		AT3G27140	AT1G27180
AT5G51010	AT1G65060	AT1G52800		AT5G51010		AT3G27150	AT1G27190
AT4G37220	AT3G19850	AT3G48290		AT4G37220		AT3G27190	AT1G27200
AT2G41940	AT5G54030	AT5G10250		AT2G41940		AT3G27210	AT1G27210
AT4G09750	AT5G44490	AT1G29430		AT4G09750		AT3G27220	AT1G27290
AT2G42130	AT1G14345	AT3G52310		AT2G42130		AT3G27540	AT1G27300
AT3G12340	AT1G02610	AT2G38300		AT3G12340		AT3G27620	AT1G27320
AT4G25650	AT2G28605	AT1G75880		AT4G25650		AT3G27650	AT1G27330
AT2G22970	AT2G29490	AT1G78030		AT2G22970		AT3G27660	AT1G27340
AT1G54500	AT1G21990	AT3G48310		AT1G54500		AT3G27730	AT1G27350
AT5G24920	AT1G68500	AT1G29420		AT5G24920		AT3G27920	AT1G27410
AT4G01310	AT5G43290	AT1G59030		AT4G01310		AT3G28340	AT1G27430
AT3G11630	AT4G10000	AT1G66060		AT3G11630		AT3G28345	AT1G27435
AT1G52190	AT3G49260	AT1G58725		AT1G52190		AT3G28350	AT1G27450
AT2G29670	AT5G09710	AT1G76955		AT2G29670		AT3G28360	AT1G27460
AT1G15890	AT1G53870	AT5G47440		AT1G15890		AT3G28470	AT1G27510
AT4G20970	AT3G48200	AT2G30560		AT4G20970		AT3G28560	AT1G27520
AT5G57040	AT2G02450	AT3G13229		AT5G57040		AT3G28570	AT1G27530
AT2G24090	AT4G34090	AT2G19980		AT2G24090		AT3G28580	AT1G27600
AT5G61590	AT4G11330	AT2G22810		AT5G61590		AT3G28600	AT1G27630
AT2G15050	AT5G43440	AT2G25780		AT2G15050		AT3G28917	AT1G27670
AT4G16590	AT1G62750	AT3G09450		AT4G16590		AT3G29000	AT1G27680
AT4G28080	AT5G01220	AT3G09330		AT4G28080		AT3G29250	AT1G27690
AT4G30993	AT5G20250	AT5G50600		AT4G30993		AT3G29810	AT1G27695
AT5G44650	AT1G47580	AT1G01390		AT5G44650		AT3G29970	AT1G27700
AT4G15510	AT1G80220	AT5G49130		AT4G15510		AT3G30340	AT1G27760
AT4G16740	AT2G39920	AT1G11990		AT4G16740		AT3G30530	AT1G27840
AT1G69490	AT1G50020	AT5G58310		AT1G69490		AT3G30725	AT1G27850
AT5G52110	AT1G06980	AT1G68040		AT5G52110		AT3G32920	AT1G27900
AT5G25610	AT5G05580	AT3G09340		AT5G25610		AT3G42550	AT1G27910
AT3G01060	AT5G47190	AT5G59100		AT3G01060		AT3G42670	AT1G27920
AT3G56010	AT5G08280	AT2G25090		AT3G56010		AT3G42725	AT1G27930
AT1G19670	AT4G08640	AT4G05170		AT1G19670		AT3G42850	AT1G27950
AT3G23050	AT3G44860	AT2G35075		AT3G23050		AT3G43190	AT1G27970
AT2G40880	AT3G14210	AT4G20230		AT2G40880		AT3G43250	AT1G28050
AT1G55370	AT1G31820	AT2G44570		AT1G55370		AT3G43430	AT1G28060
AT2G41560	AT1G13100	AT4G24000		AT2G41560		AT3G43580	AT1G28070
AT3G13720	AT5G13510	AT1G65330		AT3G13720		AT3G43840	AT1G28090
AT5G24655	AT5G61280	AT5G27780		AT5G24655		AT3G43930	AT1G28120
AT3G17640	AT1G18710	AT2G36750		AT3G17640		AT3G44290	AT1G28150
AT1G29390	AT5G48790	AT5G48940		AT1G29390		AT3G44350	AT1G28200
AT3G10570	AT5G18060	AT3G16120		AT3G10570		AT3G44440	AT1G28240
AT3G25760	AT1G09310	AT3G18170		AT3G25760		AT3G44540	AT1G28250
AT3G15190	AT3G15500	AT1G70030		AT3G15190		AT3G44560	AT1G28260
AT5G06290	AT4G05130	AT4G15990		AT5G06290		AT3G44720	AT1G28280
AT1G11350	AT2G23430	AT2G45610		AT1G11350		AT3G44940	AT1G28320
AT1G20190	AT1G29700	AT4G06534		AT1G20190		AT3G45070	AT1G28330
AT2G21280	AT5G12050	AT1G65445		AT2G21280		AT3G45090	AT1G28340
AT2G46070	AT5G66190	AT4G17160		AT2G46070		AT3G45130	AT1G28350
AT3G47650	AT1G80130	AT2G24010		AT3G47650		AT3G45160	AT1G28380
AT5G61650	AT5G24660	AT4G22800		AT5G61650		AT3G45170	AT1G28420
AT3G50270	AT3G50740	AT5G55570		AT3G50270		AT3G45180	AT1G28430
AT2G46640	AT5G17670	AT4G06526		AT2G46640		AT3G45440	AT1G28440
AT3G55130	AT1G80380	AT4G37700		AT3G55130		AT3G45960	AT1G28460
AT4G23170	AT5G67370	AT1G22130		AT4G23170		AT3G46070	AT1G28490
AT5G27560	AT4G10340	AT5G43000		AT5G27560		AT3G46080	AT1G28510
AT2G17972	AT3G47470	AT3G06970		AT2G17972		AT3G46090	AT1G28530
AT2G42220	AT2G23800	AT5G41590		AT2G42220		AT3G46130	AT1G28540
AT4G10300	AT4G38860	AT3G43570		AT4G10300		AT3G46380	AT1G28560
AT4G04570	AT4G01060	AT4G34550		AT4G04570		AT3G46620	AT1G28570
AT1G58270	AT1G63970	AT3G45540		AT1G58270		AT3G46650	AT1G28670
AT4G32590	AT3G56000	AT5G02110		AT4G32590		AT3G46770	AT1G28680
AT1G73655	AT1G73750	AT3G56920		AT1G73655		AT3G46880	AT1G28960
AT4G31875	AT3G16800	AT1G65300		AT4G31875		AT3G47210	AT1G29040
AT3G01550	AT5G23060	AT2G36780		AT3G01550		AT3G47460	AT1G29060
AT5G52310	AT1G14580	AT1G23070		AT5G52310		AT3G47690	AT1G29120
AT3G24430	AT2G17880	AT1G65480		AT3G24430		AT3G47710	AT1G29150
AT3G23080	AT2G37950	AT3G59370		AT3G23080		AT3G48180	AT1G29220
AT3G15900	AT4G29970	AT5G66150		AT3G15900		AT3G48185	AT1G29230
AT5G03880	AT2G44230	AT4G39250		AT5G03880		AT3G48230	AT1G29250
AT1G64510	AT1G79850	AT2G28970		AT1G64510		AT3G48410	AT1G29260
AT4G08870	AT1G67070	AT2G34440		AT4G08870		AT3G48480	AT1G29310
AT5G14660	AT5G11190	AT1G06340		AT5G14660		AT3G48520	AT1G29340
AT2G24240	AT4G02075	AT2G29620		AT2G24240		AT3G48640	AT1G29400
AT5G13630	AT1G08550	AT5G58784		AT5G13630		AT3G48670	AT1G29470
AT5G66490	AT3G01920	AT2G23590		AT5G66490		AT3G48700	AT1G29520
AT4G16990	AT5G44680	AT2G33350		AT4G16990		AT3G48830	AT1G29530
AT4G11175	AT2G41260	AT2G44560		AT4G11175		AT3G48920	AT1G29550
AT3G09160	AT5G16710	AT4G13450		AT3G09160		AT3G49110	AT1G29590
AT1G22740	AT3G54070	AT1G58480		AT1G22740		AT3G49530	AT1G29690
AT3G25920	AT1G67840	AT5G44310		AT3G25920		AT3G49620	AT1G29710
AT5G01550	AT2G33450	AT2G04750		AT5G01550		AT3G49630	AT1G29730
AT1G10760	AT5G24314	AT3G04200		AT1G10760		AT3G49750	AT1G29740
AT5G57630	AT3G05625	AT1G11490		AT5G57630		AT3G49830	AT1G29750
AT1G10830	AT1G54870	AT1G05530		AT1G10830		AT3G49860	AT1G29760
AT3G16370	AT1G35310	AT3G26150		AT3G16370		AT3G50060	AT1G29790
AT1G29910	AT4G26730	AT1G71120		AT1G29910		AT3G50070	AT1G29800
AT5G57220	AT5G48880	AT1G03320		AT5G57220		AT3G50170	AT1G29810
AT1G01500	AT4G35250	AT3G10990		AT1G01500		AT3G50200	AT1G29840
AT1G71810	AT2G42560	AT4G12370		AT1G71810		AT3G50230	AT1G29850
AT1G79270	AT2G47890	AT2G25770		AT1G79270		AT3G50280	AT1G29880
AT1G23080	AT5G16030	AT1G73560		AT1G23080		AT3G50300	AT1G29890
AT4G28025	AT3G15510	AT1G52390		AT4G28025		AT3G50400	AT1G29900
AT5G24490	AT1G51080	AT1G24420		AT5G24490		AT3G50410	AT1G29965
AT4G33470	AT1G16880	AT5G15670		AT4G33470		AT3G50610	AT1G29970
AT1G76520	AT3G01510	AT5G60500		AT1G76520		AT3G50800	AT1G29990
AT4G12970	AT4G34190	AT5G43240		AT4G12970		AT3G50850	AT1G30000
AT2G32550	AT1G68110	AT3G61940		AT2G32550		AT3G50870	AT1G30090
AT4G27410	AT5G47550	AT2G34315		AT4G27410		AT3G50930	AT1G30120
AT5G57530	AT2G21650	AT4G24030		AT5G57530		AT3G51720	AT1G30130
AT2G24270	AT5G39030	AT1G59730		AT2G24270		AT3G51860	AT1G30200
AT3G22150	AT1G16720	AT1G55640		AT3G22150		AT3G52450	AT1G30220
AT5G52970	AT1G51500	AT2G33270		AT5G52970		AT3G52510	AT1G30240
AT4G19120	AT3G19800	AT2G03520		AT4G19120		AT3G52770	AT1G30300
AT3G27970	AT3G14760	AT5G14900		AT3G27970		AT3G52790	AT1G30360
AT1G20440	AT2G17695	AT5G19470		AT1G20440		AT3G53190	AT1G30400
AT4G14890	AT1G35680	AT3G19040		AT4G14890		AT3G53230	AT1G30440
AT5G25040	AT5G59250	AT5G25400		AT5G25040		AT3G53232	AT1G30450
AT4G30660	AT2G40955	AT2G05060		AT4G30660		AT3G53450	AT1G30470
AT5G17230	AT1G51480	AT4G27110		AT5G17230		AT3G53480	AT1G30500
AT1G62760	AT5G52490	AT5G54070		AT1G62760		AT3G53510	AT1G30530
AT4G16460	AT3G56650	AT2G31310		AT4G16460		AT3G53600	AT1G30540
AT3G50450	AT1G49975	AT1G31380		AT3G50450		AT3G53980	AT1G30570
AT5G67420	AT2G29650	AT4G07524		AT5G67420		AT3G54000	AT1G30580
AT5G37450	AT4G18480	AT4G17860		AT5G37450		AT3G54180	AT1G30590
AT3G59580	AT5G17170	AT5G54030		AT3G59580		AT3G54260	AT1G30610
AT3G54210	AT2G42750	AT1G21990		AT3G54210		AT3G54390	AT1G30630
AT1G69480	AT1G57770	AT5G09710		AT1G69480		AT3G54410	AT1G30640
AT3G51020	AT4G13410	AT1G80220		AT3G51020		AT3G54420	AT1G30680
AT4G29060	AT1G64110	AT4G08640		AT4G29060		AT3G54430	AT1G30690
AT1G32070	AT4G04955	AT2G23800		AT1G32070		AT3G54630	AT1G30755
AT5G54770	AT3G10130	AT4G29970		AT5G54770		AT3G54770	AT1G30757
AT4G09530	AT1G75350	AT1G51480		AT4G09530		AT3G54800	AT1G30810
AT2G41090	AT4G04750	AT5G52490		AT2G41090		AT3G54950	AT1G30820
AT1G55850	AT5G59050	AT1G51250		AT1G55850		AT3G55210	AT1G30825
AT2G33205	AT3G63490	AT1G33670		AT2G33205		AT3G55540	AT1G30845
AT1G22910	AT1G51250	AT3G44210		AT1G22910		AT3G55550	AT1G30890
AT3G09050	AT1G33670	AT1G48220		AT3G09050		AT3G55560	AT1G30900
AT2G46660	AT1G33240	AT2G23250		AT2G46660		AT3G55840	AT1G30910
AT4G33980	AT5G66570	AT4G33280		AT4G33980		AT3G55850	AT1G30960
AT4G34830	AT2G26540	AT2G47870		AT4G34830		AT3G55980	AT1G30970
AT5G50160	AT5G51010	AT3G03240		AT5G50160		AT3G56360	AT1G31020
AT3G22370	AT4G37220	AT2G46860		AT3G22370		AT3G56780	AT1G31070
AT4G13250	AT3G44210	AT1G15990		AT4G13250		AT3G57130	AT1G31120
AT4G17470	AT2G41940	AT3G22421		AT4G17470		AT3G57380	AT1G31160
AT4G39650	AT4G09750	AT5G54280		AT4G39650		AT3G57450	AT1G31180
AT3G47380	AT2G42130	AT1G61680		AT3G47380		AT3G57500	AT1G31200
AT1G66230	AT3G12340	AT4G12270		AT1G66230		AT3G57670	AT1G31220
AT1G04420	AT4G25650	AT2G44030		AT1G04420		AT3G57830	AT1G31230
AT1G74070	AT2G22970	AT4G29580		AT1G74070		AT3G57860	AT1G31300
AT4G04450	AT1G54500	AT2G46460		AT4G04450		AT3G57880	AT1G31340
AT1G67090	AT5G24920	AT4G09600		AT1G67090		AT3G57920	AT1G31350
AT4G20840	AT4G01310	AT2G27420		AT4G20840		AT3G58200	AT1G31410
AT1G78915	AT3G11630	AT1G72980		AT1G78915		AT3G58550	AT1G31420
AT4G02920	AT1G48220	AT1G78990		AT4G02920		AT3G58650	AT1G31430
AT1G64150	AT1G52190	AT2G01800		AT1G64150		AT3G58770	AT1G31440
AT1G27990	AT2G29670	AT5G50490		AT1G27990		AT3G58780	AT1G31480
AT3G05350	AT1G15890	AT5G06920		AT3G05350		AT3G58950	AT1G31500
AT4G20100	AT2G23250	AT3G05610		AT4G20100		AT3G59190	AT1G31550
AT2G40080	AT4G20970	AT3G45790		AT2G40080		AT3G59200	AT1G31730
AT1G04560	AT5G57040	AT1G77650		AT1G04560		AT3G59270	AT1G31780
AT1G05680	AT2G24090	AT5G37140		AT1G05680		AT3G59320	AT1G31810
AT2G42900	AT5G61590	AT5G09360		AT2G42900		AT3G60330	AT1G31812
AT1G63105	AT2G15050	AT1G14950		AT1G63105		AT3G60490	AT1G31817
AT2G39800	AT4G16590	AT4G39060		AT2G39800		AT3G60550	AT1G31830
AT4G18970	AT4G28080	AT3G22030		AT4G18970		AT3G60650	AT1G31835
AT3G56940	AT4G30993	AT2G19410		AT3G56940		AT3G60660	AT1G31860
AT2G40490	AT5G44650	AT1G71235		AT2G40490		AT3G60890	AT1G31910
AT5G20140	AT4G15510	AT1G47915		AT5G20140		AT3G60900	AT1G31920
AT5G61350	AT4G16740	AT3G22360		AT5G61350		AT3G61190	AT1G31940
AT3G13120	AT1G69490	AT3G49305		AT3G13120		AT3G61250	AT1G31970
AT1G50900	AT5G52110	AT4G23090		AT1G50900		AT3G61270	AT1G32050
AT1G68190	AT5G25610	AT5G07230		AT1G68190		AT3G61310	AT1G32090
AT4G14070	AT3G01060	AT1G13420		AT4G14070		AT3G61490	AT1G32130
AT1G04240	AT3G56010	AT1G31750		AT1G04240		AT3G61660	AT1G32150
AT3G21930	AT1G19670	AT4G18860		AT3G21930		AT3G61920	AT1G32210
AT1G58180	AT3G23050	AT4G23110		AT1G58180		AT3G62090	AT1G32230
AT4G26700	AT2G40880	AT2G13900		AT4G26700		AT3G62100	AT1G32260
AT3G48970	AT1G55370	AT4G22214		AT3G48970		AT3G62260	AT1G32310
AT2G39050	AT2G41560	AT1G48700		AT2G39050		AT3G62270	AT1G32340
AT1G07250	AT3G13720	AT5G54067		AT1G07250		AT3G62280	AT1G32360
AT4G36530	AT5G24655	AT1G28220		AT4G36530		AT3G62380	AT1G32370
AT2G41380	AT3G17640	AT1G51410		AT2G41380		AT3G62510	AT1G32400
AT1G71500	AT1G29390	AT1G42190		AT1G71500		AT3G62720	AT1G32410
AT2G44490	AT3G10570	AT4G12940		AT2G44490		AT3G62730	AT1G32415
AT2G29630	AT3G25760	AT1G22090		AT2G29630		AT3G62740	AT1G32440
AT3G49790	AT3G15190	AT5G37230		AT3G49790		AT3G62780	AT1G32450
AT1G62660	AT5G06290	AT2G16730		AT1G62660		AT3G63280	AT1G32460
AT1G19740	AT4G33280	AT3G19430		AT1G19740		AT3G63300	AT1G32500
AT4G31530	AT1G11350	AT4G18540		AT4G31530		AT3G63430	AT1G32530
AT4G17840	AT1G20190	AT1G64010		AT4G17840		AT3G63440	AT1G32580
AT2G38140	AT2G47870	AT5G04640		AT2G38140		AT4G00540	AT1G32700
AT1G56650	AT2G21280	AT3G46310		AT1G56650		AT4G00695	AT1G32750
AT5G27280	AT2G46070	AT3G28230		AT5G27280		AT4G00770	AT1G32790
AT1G11860	AT3G47650	AT4G09660		AT1G11860		AT4G00910	AT1G32850
AT2G34655	AT5G61650	AT1G78520		AT2G34655		AT4G00940	AT1G32900
AT2G04842	AT3G50270	AT2G44250		AT2G04842		AT4G01360	AT1G33030
AT3G10525	AT2G46640	AT2G21420		AT3G10525		AT4G01430	AT1G33040
AT3G50140	AT3G55130	AT3G04360		AT3G50140		AT4G01520	AT1G33050
AT5G66580	AT3G03240	AT4G11580		AT5G66580		AT4G01540	AT1G33060
AT5G19540	AT4G23170	AT3G60570		AT5G19540		AT4G01890	AT1G33080
AT5G38520	AT5G27560	AT5G44120		AT5G38520		AT4G01895	AT1G33120
AT5G62720	AT2G17972	AT1G15160		AT5G62720		AT4G01930	AT1G33140
AT5G54600	AT2G42220	AT3G46240		AT5G54600		AT4G01985	AT1G33170
AT1G44446	AT4G10300	AT3G19940		AT1G44446		AT4G02170	AT1G33230
AT4G40080	AT4G04570	AT1G16380		AT4G40080		AT4G02290	AT1G33250
AT2G30550	AT1G58270	AT4G38880		AT2G30550		AT4G02660	AT1G33265
AT5G28750	AT2G46860	AT3G20030		AT5G28750		AT4G02690	AT1G33270
AT2G45800	AT4G32590	AT5G55110		AT2G45800		AT4G02700	AT1G33290
AT1G13820	AT1G73655	AT2G23570		AT1G13820		AT4G03130	AT1G33330
AT2G36630	AT4G31875	AT2G10340		AT2G36630		AT4G03610	AT1G33340
AT3G22060	AT3G01550	AT4G38310		AT3G22060		AT4G04690	AT1G33360
AT3G21900	AT5G52310	AT1G21950		AT3G21900		AT4G04990	AT1G33400
AT4G26370	AT3G24430	AT3G32280		AT4G26370		AT4G05200	AT1G33470
AT2G03760	AT3G23080	AT5G01860		AT2G03760		AT4G05490	AT1G33480
AT3G09250	AT3G15900	AT5G37910		AT3G09250		AT4G07960	AT1G33490
AT1G44608	AT5G03880	AT5G38090		AT1G44608		AT4G08150	AT1G33520
AT5G02020	AT1G64510	AT3G15490		AT5G02020		AT4G08290	AT1G33590
AT4G25050	AT4G08870	AT3G46420		AT4G25050		AT4G08300	AT1G33720
AT1G80180	AT5G14660	AT3G27980		AT1G80180		AT4G08770	AT1G33780
AT3G47295	AT2G24240	AT2G38365		AT3G47295		AT4G08780	AT1G33800
AT2G46870	AT5G13630	AT5G37280		AT2G46870		AT4G08950	AT1G33810
AT5G54150	AT5G66490	AT3G62230		AT5G54150		AT4G09210	AT1G33960
AT1G01080	AT4G16990	AT3G58450		AT1G01080		AT4G09260	AT1G33970
AT3G52840	AT4G11175	AT1G52050		AT3G52840		AT4G09770	AT1G33980
AT4G29570	AT3G09160	AT1G42080		AT4G29570		AT4G10250	AT1G33990
AT5G21920	AT1G22740	AT5G36180		AT5G21920		AT4G10260	AT1G34010
AT2G23560	AT1G15990	AT4G03350		AT2G23560		AT4G10265	AT1G34020
AT2G39250	AT3G25920	AT4G03565		AT2G39250		AT4G10270	AT1G34040
AT5G61820	AT5G01550	AT4G17690		AT5G61820		AT4G10380	AT1G34110
AT2G03420	AT1G10760	AT3G03847		AT2G03420		AT4G10390	AT1G34120
AT3G05800	AT5G57630	AT4G02400		AT3G05800		AT4G10420	AT1G34130
AT1G48330	AT1G10830	AT1G50990		AT1G48330		AT4G10630	AT1G34190
AT5G28910	AT3G22421	AT5G56560		AT5G28910		AT4G10950	AT1G34200
AT1G50320	AT3G16370	AT1G11250		AT1G50320		AT4G11050	AT1G34210
AT5G38660	AT1G29910	AT1G60450		AT5G38660		AT4G11230	AT1G34220
AT1G52810	AT5G54280	AT3G15830		AT1G52810		AT4G11350	AT1G34245
AT3G08010	AT5G57220	AT3G04250		AT3G08010		AT4G11650	AT1G34260
AT1G31190	AT1G01500	AT3G11870		AT1G31190		AT4G11910	AT1G34270
AT5G04900	AT1G71810	AT4G16540		AT5G04900		AT4G11990	AT1G34300
AT5G52900	AT1G79270	AT3G49307		AT5G52900		AT4G12100	AT1G34320
AT3G60720	AT1G23080	AT1G65090		AT3G60720		AT4G12410	AT1G34340
AT2G36050	AT4G28025	AT1G47600		AT2G36050		AT4G12440	AT1G34350
AT3G59880	AT5G24490	AT5G03000		AT3G59880		AT4G12540	AT1G34360
AT1G49220	AT4G33470	AT1G11230		AT1G49220		AT4G12870	AT1G34370
AT3G21920	AT1G76520	AT1G20240		AT3G21920		AT4G12890	AT1G34380
AT5G45950	AT4G12970	AT3G50090		AT5G45950		AT4G13210	AT1G34430
AT1G68830	AT2G32550	AT5G39810		AT1G68830		AT4G13280	AT1G34470
AT1G60600	AT4G27410	AT1G51240		AT1G60600		AT4G13300	AT1G34550
AT5G24570	AT5G57530	AT1G47680		AT5G24570		AT4G13320	AT1G34570
AT3G45260	AT2G24270	AT5G41720		AT3G45260		AT4G13480	AT1G34630
AT2G34510	AT3G22150	AT3G45150		AT2G34510		AT4G13540	AT1G34640
AT1G15140	AT1G61680	AT2G06845		AT1G15140		AT4G13590	AT1G34780
AT4G25950	AT5G52970	AT5G20430		AT4G25950		AT4G13690	AT1G35160
AT1G76960	AT4G19120	AT1G50880		AT1G76960		AT4G13820	AT1G35190
AT5G13410	AT3G27970	AT3G25850		AT5G13410		AT4G14010	AT1G35260
AT3G01990	AT1G20440	AT3G50990		AT3G01990		AT4G14103	AT1G35430
AT1G11260	AT4G14890	AT3G23140		AT1G11260		AT4G14150	AT1G35460
AT1G08540	AT5G25040	AT1G16515		AT1G08540		AT4G14200	AT1G35470
AT1G01430	AT4G30660	AT1G29780		AT1G01430		AT4G14290	AT1G35510
AT1G59950	AT5G17230	AT5G38180		AT1G59950		AT4G14450	AT1G35560
AT5G46130	AT1G62760	AT3G56890		AT5G46130		AT4G14465	AT1G35580
AT5G08650	AT4G16460	AT5G27910		AT5G08650		AT4G14630	AT1G35620
AT3G16000	AT3G50450	AT5G48510		AT3G16000		AT4G14720	AT1G35670
AT5G56860	AT5G67420	AT1G33320		AT5G56860		AT4G14730	AT1G35710
AT2G28470	AT5G37450	AT2G18260		AT2G28470		AT4G14810	AT1G35720
AT5G15410	AT3G59580	AT4G15715		AT5G15410		AT4G14970	AT1G36050
AT3G29030	AT3G54210	AT2G47030		AT3G29030		AT4G14980	AT1G36150
AT4G27790	AT1G69480	AT1G07473		AT4G27790		AT4G15100	AT1G36160
AT1G49380	AT3G51020	AT5G44760		AT1G49380		AT4G15120	AT1G36180
AT4G31850	AT4G29060	AT3G27600		AT4G31850		AT4G15150	AT1G36240
AT5G05740	AT1G32070	AT2G27930		AT5G05740		AT4G15290	AT1G36280
AT1G79040	AT5G54770	AT1G80090		AT1G79040		AT4G15390	AT1G36310
AT5G16960	AT4G09530	AT3G14480		AT5G16960		AT4G15430	AT1G36340
AT3G24590	AT2G41090	AT1G76290		AT3G24590		AT4G15480	AT1G36370
AT3G29034	AT1G55850	AT3G45800		AT3G29034		AT4G15670	AT1G36380
AT4G22710	AT4G12270	AT5G03810		AT4G22710		AT4G15830	AT1G36390
AT2G13950	AT2G33205	AT2G45420		AT2G13950		AT4G15910	AT1G36730
AT5G14320	AT1G22910	AT5G47280		AT5G14320		AT4G16600	AT1G36940
AT5G26010	AT3G09050	AT2G21990		AT5G26010		AT4G16610	AT1G36980
AT1G29070	AT2G46660	AT5G52770		AT1G29070		AT4G16820	AT1G38131
AT5G35630	AT4G33980	AT5G26070		AT5G35630		AT4G17000	AT1G41830
AT3G44880	AT4G34830	AT3G11385		AT3G44880		AT4G17220	AT1G41880
AT3G22640	AT5G50160	AT1G35550		AT3G22640		AT4G17660	AT1G42430
AT1G75360	AT3G22370	AT4G02250		AT1G75360		AT4G17670	AT1G42470
AT1G43760	AT4G13250	AT1G04450		AT1G43760		AT4G17710	AT1G42480
AT1G19160	AT4G17470	AT5G47340		AT1G19160		AT4G17800	AT1G42540
AT3G01660	AT4G39650	AT5G39700		AT3G01660		AT4G17980	AT1G42960
AT3G26445	AT3G47380	AT3G25750		AT3G26445		AT4G18350	AT1G42990
AT5G22980	AT1G66230	AT1G60300		AT5G22980		AT4G18360	AT1G43130
AT1G64860	AT1G04420	AT1G55440		AT1G64860		AT4G18450	AT1G43190
AT1G28010	AT1G74070	AT1G34650		AT1G28010		AT4G18610	AT1G43245
AT4G23600	AT4G04450	AT3G55590		AT4G23600		AT4G18660	AT1G43620
AT5G55710	AT2G44030	AT4G05632		AT5G55710		AT4G19230	AT1G43650
AT1G74550	AT4G29580	AT1G05290		AT1G74550		AT4G20040	AT1G43690
AT5G07060	AT1G67090	AT2G38220		AT5G07060		AT4G20290	AT1G43700
AT4G14550	AT4G20840	AT5G19270		AT4G14550		AT4G20350	AT1G43710
AT2G27290	AT1G78915	AT1G66000		AT2G27290		AT4G20390	AT1G43790
AT4G23210	AT4G02920	AT5G05720		AT4G23210		AT4G20920	AT1G43860
AT1G12250	AT1G64150	AT3G45700		AT1G12250		AT4G21323	AT1G43890
AT3G51510	AT1G27990	AT3G52810		AT3G51510		AT4G21326	AT1G43900
AT1G32160	AT3G05350	AT3G43910		AT1G32160		AT4G21590	AT1G44100
AT1G75900	AT4G20100	AT1G69940		AT1G75900		AT4G21650	AT1G44170
AT5G01600	AT2G46460	AT5G22410		AT5G01600		AT4G21680	AT1G44350
AT2G37920	AT2G40080	AT5G39470		AT2G37920		AT4G21840	AT1G44414
AT2G36710	AT1G04560	AT2G29220		AT2G36710		AT4G21850	AT1G44750
AT5G43630	AT1G05680	AT1G54720		AT5G43630		AT4G21950	AT1G44770
AT5G11610	AT2G42900	AT3G59130		AT5G11610		AT4G22070	AT1G44790
AT2G28720	AT1G63105	AT3G58290		AT2G28720		AT4G22130	AT1G44820
AT3G56080	AT2G39800	AT3G43470		AT3G56080		AT4G22212	AT1G44835
AT1G22750	AT4G18970	AT2G36920		AT1G22750		AT4G22390	AT1G44910
AT3G20610	AT3G56940	AT1G56410		AT3G20610		AT4G22490	AT1G44960
AT5G35525	AT2G40490	AT5G54700		AT5G35525		AT4G22510	AT1G45000
AT1G79600	AT5G20140	AT4G25140		AT1G79600		AT4G22520	AT1G45050
AT4G29905	AT5G61350	AT5G57750		AT4G29905		AT4G22770	AT1G45110
AT2G23760	AT3G13120	AT2G17180		AT2G23760		AT4G22860	AT1G45130
AT1G10960	AT1G50900	AT3G21120		AT1G10960		AT4G23310	AT1G45150
AT3G14930	AT1G68190	AT1G20790		AT3G14930		AT4G23340	AT1G45160
AT1G10550	AT4G14070	AT5G24820		AT1G10550		AT4G23720	AT1G45170
AT4G28070	AT4G09600	AT5G17040		AT4G28070		AT4G23780	AT1G45180
AT3G55760	AT1G04240	AT3G20140		AT3G55760		AT4G24110	AT1G45201
AT5G66790	AT3G21930	AT2G40745		AT5G66790		AT4G24150	AT1G45230
AT5G66590	AT1G58180	AT5G13620		AT5G66590		AT4G24265	AT1G45231
AT4G18810	AT4G26700	AT2G16910		AT4G18810		AT4G24540	AT1G45233
AT3G14850	AT2G27420	AT1G57830		AT3G14850		AT4G24570	AT1G45249
AT5G38970	AT3G48970	AT1G59835		AT5G38970		AT4G24580	AT1G45688
AT1G80030	AT2G39050	AT1G03050		AT1G80030		AT4G24600	AT1G47056
AT5G44870	AT1G07250	AT2G36110		AT5G44870		AT4G24910	AT1G47128
AT1G63710	AT1G72980	AT1G29090		AT1G63710		AT4G25000	AT1G47200
AT3G60750	AT4G36530	AT5G50830		AT3G60750		AT4G25010	AT1G47240
AT5G19190	AT2G41380	AT2G31700		AT5G19190		AT4G25150	AT1G47250
AT3G54140	AT1G71500	AT5G25420		AT3G54140		AT4G25160	AT1G47260
AT5G23920	AT2G44490	AT1G07680		AT5G23920		AT4G25240	AT1G47290
AT1G76730	AT2G29630	AT2G28010		AT1G76730		AT4G25400	AT1G47310
AT4G17680	AT3G49790	AT5G01680		AT4G17680		AT4G25433	AT1G47330
AT1G77765	AT1G62660	AT2G18070		AT1G77765		AT4G25750	AT1G47340
AT1G72600	AT1G19740	AT1G35365		AT1G72600		AT4G25760	AT1G47380
AT2G17690	AT4G31530	AT5G22970		AT2G17690		AT4G25810	AT1G47420
AT3G59060	AT4G17840	AT2G21820		AT3G59060		AT4G25850	AT1G47490
AT5G57170	AT2G38140	AT5G51105		AT5G57170		AT4G25860	AT1G47510
AT3G11950	AT1G56650	AT1G03240		AT3G11950		AT4G26120	AT1G47530
AT3G11930	AT5G27280	AT2G13126		AT3G11930		AT4G26170	AT1G47550
AT3G46970	AT1G11860	AT5G61710		AT3G46970		AT4G26220	AT1G47560
AT1G21670	AT1G78990	AT5G43200		AT1G21670		AT4G26280	AT1G47570
AT2G34170	AT2G34655	AT3G09510		AT2G34170		AT4G26320	AT1G47640
AT5G30510	AT2G04842	AT2G03160		AT5G30510		AT4G26330	AT1G47655
AT5G43860	AT3G10525	AT1G65760		AT5G43860		AT4G26380	AT1G47710
AT4G16563	AT3G50140	AT3G12190		AT4G16563		AT4G27240	AT1G47720
AT4G37560	AT5G66580	AT5G41280		AT4G37560		AT4G27250	AT1G47740
AT2G38270	AT5G19540	AT5G33340		AT2G38270		AT4G27280	AT1G47750
AT2G45350	AT5G38520	AT4G19770		AT2G45350		AT4G27350	AT1G47820
AT1G45545	AT5G62720	AT1G08065		AT1G45545		AT4G27450	AT1G47830
AT1G48020	AT5G54600	AT4G22660		AT1G48020		AT4G27460	AT1G47970
AT4G02725	AT1G44446	AT4G09430		AT4G02725		AT4G27510	AT1G48040
AT3G26650	AT4G40080	AT1G67020		AT3G26650		AT4G27530	AT1G48050
AT2G28190	AT2G30550	AT2G42730		AT2G28190		AT4G27550	AT1G48090
AT1G73530	AT5G28750	AT1G57690		AT1G73530		AT4G27654	AT1G48110
AT4G20260	AT2G45800	AT5G44960		AT4G20260		AT4G27670	AT1G48140
AT3G19720	AT1G13820	AT1G55560		AT3G19720		AT4G27860	AT1G48160
AT1G67640	AT2G36630	AT4G17930		AT1G67640		AT4G27970	AT1G48170
AT2G17500	AT2G01800	AT1G46408		AT2G17500		AT4G27980	AT1G48175
AT3G09020	AT3G22060	AT3G58250		AT3G09020		AT4G28430	AT1G48230
AT2G01110	AT3G21900	AT5G41320		AT2G01110		AT4G28460	AT1G48240
AT5G02890	AT4G26370	AT4G08097		AT5G02890		AT4G28650	AT1G48320
AT3G04650	AT2G03760	AT5G61180		AT3G04650		AT4G28680	AT1G48360
AT1G30520	AT3G09250	AT3G22000		AT1G30520		AT4G28950	AT1G48380
AT5G17700	AT1G44608	AT3G43950		AT5G17700		AT4G29030	AT1G48420
AT3G05890	AT5G02020	AT5G37040		AT3G05890		AT4G29080	AT1G48430
AT2G33855	AT4G25050	AT5G28420		AT2G33855		AT4G29140	AT1G48440
AT2G38500	AT1G80180	AT5G42340		AT2G38500		AT4G29150	AT1G48450
AT5G58850	AT5G50490	AT1G11810		AT5G58850		AT4G29180	AT1G48460
AT2G33800	AT5G06920	AT1G55570		AT2G33800		AT4G29360	AT1G48480
AT5G10625	AT3G47295	AT3G47760		AT5G10625		AT4G29450	AT1G48490
AT2G34860	AT2G46870	AT3G50250		AT2G34860		AT4G29700	AT1G48540
AT1G28140	AT3G05610	AT5G15480		AT1G28140		AT4G29710	AT1G48570
AT4G04770	AT5G54150	AT5G20310		AT4G04770		AT4G29780	AT1G48600
AT5G14910	AT1G01080	AT3G20210		AT5G14910		AT4G29850	AT1G48610
AT5G01300	AT3G52840	AT5G40620		AT5G01300		AT4G29930	AT1G48620
AT1G57943	AT4G29570	AT2G06960		AT1G57943		AT4G29980	AT1G48630
AT1G22400	AT5G21920	AT5G23470		AT1G22400		AT4G30090	AT1G48635
AT1G34060	AT2G23560	AT5G50750		AT1G34060		AT4G30130	AT1G48750
AT5G60720	AT2G39250	AT3G58240		AT5G60720		AT4G30140	AT1G48760
AT1G36745	AT5G61820	AT1G20940		AT1G36745		AT4G30250	AT1G48770
AT3G19553	AT2G03420	AT4G07526		AT3G19553		AT4G30280	AT1G48790
AT2G24860	AT3G05800	AT5G09940		AT2G24860		AT4G30420	AT1G48830
AT3G52070	AT1G48330	AT3G24130		AT3G52070		AT4G30430	AT1G48840
AT1G78270	AT5G28910	AT2G44810		AT1G78270		AT4G30540	AT1G48850
AT3G44020	AT1G50320	AT1G21245		AT3G44020		AT4G31020	AT1G48860
AT5G53250	AT5G38660	AT3G43480		AT5G53250		AT4G31100	AT1G48880
AT3G47100	AT1G52810	AT2G47040		AT3G47100		AT4G31610	AT1G48900
AT4G01995	AT3G08010	AT3G03400		AT4G01995		AT4G31615	AT1G48960
AT5G48300	AT1G31190	AT2G38920		AT5G48300		AT4G31620	AT1G49010
AT2G35410	AT5G04900	AT1G30870		AT2G35410		AT4G31630	AT1G49040
AT5G50450	AT3G45790	AT4G30590		AT5G50450		AT4G31640	AT1G49140
AT2G29340	AT5G52900	AT2G29740		AT2G29340		AT4G31690	AT1G49180
AT1G07985	AT3G60720	AT5G28160		AT1G07985		AT4G31730	AT1G49240
AT3G44890	AT2G36050	AT1G27640		AT3G44890		AT4G31760	AT1G49245
AT4G04350	AT1G77650	AT3G04150		AT4G04350		AT4G31800	AT1G49300
AT4G37470	AT3G59880	AT1G31370		AT4G37470		AT4G31910	AT1G49340
AT4G38700	AT1G49220	AT4G18940		AT4G38700		AT4G31950	AT1G49350
AT3G23550	AT3G21920	AT2G03000		AT3G23550		AT4G32110	AT1G49410
AT5G20280	AT5G45950	AT3G18360		AT5G20280		AT4G32540	AT1G49430
AT2G39010	AT1G68830	AT4G18650		AT2G39010		AT4G32785	AT1G49480
AT3G50970	AT1G60600	AT5G40855		AT3G50970		AT4G32800	AT1G49490
AT1G49970	AT5G24570	AT1G36925		AT1G49970		AT4G32810	AT1G49510
AT5G57030	AT3G45260	AT2G39060		AT5G57030		AT4G32980	AT1G49560
AT5G14970	AT2G34510	AT4G37860		AT5G14970		AT4G33070	AT1G49580
AT1G79700	AT5G37140	AT4G33830		AT1G79700		AT4G33130	AT1G49590
AT1G67810	AT1G15140	AT2G37780		AT1G67810		AT4G33260	AT1G49630
AT1G72200	AT4G25950	AT2G30690		AT1G72200		AT4G33560	AT1G49650
AT4G33490	AT1G76960	AT3G30430		AT4G33490		AT4G33720	AT1G49660
AT2G26580	AT5G13410	AT2G29250		AT2G26580		AT4G34160	AT1G49670
AT3G53170	AT3G01990	AT5G60530		AT3G53170		AT4G34210	AT1G49710
AT3G55700	AT1G11260	AT5G12460		AT3G55700		AT4G34380	AT1G49720
AT1G02560	AT1G08540	AT3G18460		AT1G02560		AT4G34400	AT1G49730
AT4G16190	AT1G01430	AT2G27780		AT4G16190		AT4G34410	AT1G49740
AT3G02570	AT1G59950	AT3G03620		AT3G02570		AT4G34420	AT1G49750
AT3G36659	AT5G46130	AT5G34885		AT3G36659		AT4G34470	AT1G49760
AT2G28305	AT5G08650	AT5G09930		AT2G28305		AT4G34600	AT1G49780
AT3G03820	AT3G16000	AT3G33293		AT3G03820		AT4G34800	AT1G49790
AT5G59310	AT5G56860	AT1G05990		AT5G59310		AT4G34860	AT1G49820
AT1G11530	AT2G28470	AT5G59280		AT1G11530		AT4G34880	AT1G49850
AT3G10960	AT5G09360	AT4G19095		AT3G10960		AT4G35390	AT1G49880
AT4G23330	AT5G15410	AT5G25860		AT4G23330		AT4G35500	AT1G49890
AT1G05190	AT3G29030	AT1G48690		AT1G05190		AT4G35590	AT1G49950
AT5G58250	AT4G27790	AT5G51860		AT5G58250		AT4G35620	AT1G49980
AT4G34730	AT1G49380	AT2G15170		AT4G34730		AT4G35810	AT1G50000
AT2G30170	AT4G31850	AT5G60380		AT2G30170		AT4G36010	AT1G50010
AT5G53550	AT5G05740	AT2G40116		AT5G53550		AT4G36180	AT1G50030
AT1G73885	AT1G79040	AT2G04870		AT1G73885		AT4G36430	AT1G50040
AT4G26950	AT5G16960	AT2G16040		AT4G26950		AT4G36590	AT1G50120
AT3G05880	AT3G24590	AT1G19930		AT3G05880		AT4G36600	AT1G50140
AT4G22830	AT3G29034	AT3G61400		AT4G22830		AT4G36620	AT1G50170
AT3G25805	AT4G22710	AT5G48575		AT3G25805		AT4G36740	AT1G50180
AT2G20270	AT2G13950	AT3G16895		AT2G20270		AT4G36820	AT1G50200
AT2G23670	AT5G14320	AT4G26880		AT2G23670		AT4G36880	AT1G50260
AT2G29180	AT5G26010	AT5G25600		AT2G29180		AT4G36930	AT1G50380
AT2G35060	AT1G29070	AT4G38820		AT2G35060		AT4G36990	AT1G50410
AT3G10405	AT5G35630	AT5G24250		AT3G10405		AT4G37390	AT1G50430
AT1G56510	AT3G44880	AT3G55180		AT1G56510		AT4G37410	AT1G50440
AT1G32200	AT1G14950	AT3G29763		AT1G32200		AT4G37490	AT1G50480
AT3G62910	AT3G22640	AT4G16730		AT3G62910		AT4G37580	AT1G50500
AT1G03870	AT4G39060	AT3G28870		AT1G03870		AT4G37710	AT1G50570
AT4G30670	AT1G75360	AT1G04500		AT4G30670		AT4G37750	AT1G50575
AT3G18320	AT1G43760	AT5G39230		AT3G18320		AT4G37810	AT1G50590
AT5G48920	AT1G19160	AT1G68580		AT5G48920		AT4G37850	AT1G50600
AT5G51110	AT3G01660	AT1G57550		AT5G51110		AT4G37870	AT1G50650
AT3G53470	AT3G26445	AT3G44180		AT3G53470		AT4G37900	AT1G50660
AT1G57980	AT5G22980	AT4G07350		AT1G57980		AT4G37940	AT1G50670
AT3G16570	AT1G64860	AT2G05370		AT3G16570		AT4G37970	AT1G50840
AT1G79410	AT1G28010	AT5G07540		AT1G79410		AT4G38080	AT1G50890
AT2G18320	AT4G23600	AT1G58265		AT2G18320		AT4G38210	AT1G50920
AT2G18300	AT5G55710	AT1G11765		AT2G18300		AT4G38340	AT1G50940
AT2G35260	AT1G74550	AT3G25270		AT2G35260		AT4G38660	AT1G50950
AT2G42280	AT5G07060	AT3G28925		AT2G42280		AT4G39320	AT1G51060
AT1G17220	AT4G14550	AT1G33830		AT1G17220		AT4G39360	AT1G51140
AT2G32640	AT2G27290	AT5G37270		AT2G32640		AT4G39410	AT1G51160
AT5G05200	AT4G23210	AT3G01700		AT5G05200		AT4G39500	AT1G51200
AT4G18290	AT1G12250	AT5G28730		AT4G18290		AT4G39630	AT1G51300
AT1G51100	AT3G51510	AT4G28580		AT1G51100		AT4G39670	AT1G51310
AT3G21780	AT1G32160	AT5G44600		AT3G21780		AT4G39675	AT1G51330
AT5G10260	AT3G22030	AT5G57625		AT5G10260		AT4G39720	AT1G51350
AT2G37450	AT1G75900	AT2G18080		AT2G37450		AT4G39790	AT1G51360
AT1G54520	AT5G01600	AT2G25305		AT1G54520		AT4G39860	AT1G51390
AT1G18990	AT2G37920	AT4G26740		AT1G18990		AT5G01100	AT1G51430
AT2G21340	AT2G36710	AT2G26410		AT2G21340		AT5G01120	AT1G51440
AT5G12940	AT5G43630	AT3G06090		AT5G12940		AT5G01210	AT1G51450
AT5G16370	AT5G11610	AT4G19360		AT5G16370		AT5G01330	AT1G51510
AT5G51540	AT2G28720	AT5G19360		AT5G51540		AT5G01340	AT1G51540
AT3G18200	AT3G56080	AT1G62190		AT3G18200		AT5G01380	AT1G51550
AT4G22240	AT1G22750	AT1G76910		AT4G22240		AT5G01660	AT1G51560
AT2G21910	AT2G19410	AT5G36730		AT2G21910		AT5G01840	AT1G51570
AT2G24870	AT3G20610	AT5G46795		AT2G24870		AT5G01870	AT1G51580
AT5G60020	AT5G35525	AT5G46090		AT5G60020		AT5G01910	AT1G51590
AT5G09730	AT1G79600	AT1G29870		AT5G09730		AT5G02030	AT1G51600
AT1G52200	AT1G71235	AT1G77815		AT1G52200		AT5G02400	AT1G51610
AT1G35350	AT4G29905	AT3G20580		AT1G35350		AT5G02440	AT1G51630
AT1G11740	AT2G23760	AT4G39756		AT1G11740		AT5G02520	AT1G51650
AT4G09960	AT1G10960	AT3G60010		AT4G09960		AT5G03060	AT1G51680
AT2G29350	AT3G14930	AT1G52070		AT2G29350		AT5G03310	AT1G51690
AT1G74970	AT1G47915	AT5G15660		AT1G74970		AT5G03390	AT1G51700
AT3G23400	AT1G10550	AT1G32980		AT3G23400		AT5G03435	AT1G51710
AT1G15180	AT4G28070	AT2G45380		AT1G15180		AT5G03545	AT1G51720
AT5G56850	AT3G55760	AT2G43890		AT5G56850		AT5G03670	AT1G51740
AT2G25410	AT5G66790	AT1G62220		AT2G25410		AT5G03680	AT1G51780
AT4G27800	AT5G66590	AT1G70450		AT4G27800		AT5G03790	AT1G51800
AT2G30520	AT4G18810	AT4G22030		AT2G30520		AT5G03840	AT1G51940
AT3G62160	AT3G14850	AT1G51880		AT3G62160		AT5G03860	AT1G51950
AT1G28600	AT5G38970	AT4G15200		AT1G28600		AT5G05130	AT1G51965
AT2G04700	AT1G80030	AT1G35617		AT2G04700		AT5G05220	AT1G51980
AT5G15850	AT5G44870	AT5G55132		AT5G15850		AT5G05240	AT1G52000
AT1G11540	AT1G63710	AT2G16490		AT1G11540		AT5G05250	AT1G52040
AT5G49525	AT3G60750	AT2G35950		AT5G49525		AT5G05340	AT1G52140
AT3G51820	AT5G19190	AT5G39540		AT3G51820		AT5G05350	AT1G52155
AT5G63310	AT3G54140	AT2G29840		AT5G63310		AT5G05390	AT1G52270
AT3G26230	AT5G23920	AT1G13140		AT3G26230		AT5G05530	AT1G52280
AT4G18250	AT1G76730	AT1G27250		AT4G18250		AT5G05640	AT1G52290
AT4G21490	AT4G17680	AT1G61080		AT4G21490		AT5G05790	AT1G52300
AT1G78630	AT1G77765	AT4G05270		AT1G78630		AT5G05880	AT1G52310
AT2G30600	AT1G72600	AT3G22690		AT2G30600		AT5G06380	AT1G52320
AT5G37550	AT2G17690	AT3G53550		AT5G37550		AT5G06570	AT1G52340
AT1G12800	AT3G59060	AT5G28295		AT1G12800		AT5G06740	AT1G52370
AT2G43030	AT3G22360	AT5G21130		AT2G43030		AT5G07030	AT1G52380
AT2G40300	AT5G57170	AT4G11385		AT2G40300		AT5G07040	AT1G52400
AT1G35420	AT3G11950	AT1G50610		AT1G35420		AT5G07180	AT1G52410
AT2G29450	AT3G49305	AT5G41430		AT2G29450		AT5G07400	AT1G52420
AT1G05010	AT3G11930	AT1G32030		AT1G05010		AT5G07475	AT1G52520
AT4G16410	AT4G23090	AT3G46260		AT4G16410		AT5G07480	AT1G52540
AT1G72645	AT3G46970	AT2G29780		AT1G72645		AT5G07660	AT1G52550
AT1G44000	AT1G21670	AT5G15690		AT1G44000		AT5G07780	AT1G52600
AT2G28900	AT2G34170	AT5G17200		AT2G28900		AT5G07930	AT1G52630
AT1G23400	AT5G30510	AT2G45110		AT1G23400		AT5G08000	AT1G52670
AT3G11340	AT5G43860	AT4G12960		AT3G11340		AT5G08150	AT1G52730
AT1G20810	AT4G16563	AT1G27580		AT1G20810		AT5G08250	AT1G52770
AT4G10350	AT4G37560	AT3G51590		AT4G10350		AT5G09220	AT1G52780
AT3G56910	AT2G38270	AT5G62080		AT3G56910		AT5G09290	AT1G52825
AT3G04910	AT2G45350	AT3G58280		AT3G04910		AT5G09480	AT1G52890
AT1G78830	AT5G07230	AT2G16230		AT1G78830		AT5G09530	AT1G53000
AT4G28085	AT1G45545	AT5G07570		AT4G28085		AT5G09610	AT1G53020
AT4G01690	AT1G48020	AT1G63060		AT4G01690		AT5G09970	AT1G53030
AT2G44740	AT1G13420	AT4G22080		AT2G44740		AT5G09980	AT1G53035
AT3G54940	AT4G02725	AT1G51910		AT3G54940		AT5G10040	AT1G53040
AT3G19170	AT3G26650	AT2G26490		AT3G19170		AT5G10080	AT1G53050
AT5G03490	AT2G28190	AT5G26840		AT5G03490		AT5G10100	AT1G53090
AT1G65390	AT1G31750	AT4G04480		AT1G65390		AT5G10140	AT1G53110
AT4G10770	AT4G18860	AT3G43110		AT4G10770		AT5G10210	AT1G53120
AT3G44120	AT1G73530	AT1G47885		AT3G44120		AT5G10230	AT1G53165
AT1G79160	AT4G20260	AT1G28550		AT1G79160		AT5G10280	AT1G53170
AT1G36675	AT3G19720	AT1G55220		AT1G36675		AT5G10510	AT1G53190
AT2G37220	AT1G67640	AT4G01160		AT2G37220		AT5G10520	AT1G53210
AT4G03520	AT2G17500	AT2G02835		AT4G03520		AT5G10580	AT1G53240
AT1G02475	AT3G09020	AT2G10602		AT1G02475		AT5G10720	AT1G53250
AT4G05070	AT4G23110	AT2G22160		AT4G05070		AT5G11160	AT1G53280
AT4G20360	AT2G01110	AT3G50020		AT4G20360		AT5G11290	AT1G53290
AT4G11360	AT5G02890	AT3G60560		AT4G11360		AT5G11320	AT1G53300
AT1G06225	AT3G04650	AT4G20810		AT1G06225		AT5G11870	AT1G53310
AT2G17033	AT1G30520	AT4G38030		AT2G17033		AT5G12080	AT1G53320
AT3G58140	AT2G13900	AT3G62010		AT3G58140		AT5G12235	AT1G53350
AT3G54900	AT5G17700	AT5G23990		AT3G54900		AT5G12270	AT1G53390
AT1G70985	AT3G05890	AT5G56325		AT1G70985		AT5G12280	AT1G53400
AT4G10150	AT2G33855	AT2G17305		AT4G10150		AT5G12330	AT1G53430
AT5G45980	AT2G38500	AT5G59930		AT5G45980		AT5G12970	AT1G53440
AT5G47240	AT5G58850	AT5G45573		AT5G47240		AT5G13220	AT1G53450
AT4G39700	AT2G33800	AT2G19300		AT4G39700		AT5G13330	AT1G53500
AT3G46300	AT5G10625	AT1G52325		AT3G46300		AT5G13600	AT1G53510
AT1G14700	AT2G34860	AT3G22350		AT1G14700		AT5G13790	AT1G53570
AT5G06330	AT1G28140	AT1G17150		AT5G06330		AT5G13830	AT1G53580
AT5G48220	AT4G04770	AT2G11623		AT5G48220		AT5G13900	AT1G53590
AT5G40950	AT5G14910	AT1G61320		AT5G40950		AT5G13960	AT1G53620
AT3G52960	AT5G01300	AT4G16030		AT3G52960		AT5G14130	AT1G53650
AT1G02460	AT1G57943	AT5G39880		AT1G02460		AT5G14150	AT1G53700
AT2G46910	AT1G22400	AT3G16210		AT2G46910		AT5G14230	AT1G53710
AT3G43800	AT1G34060	AT2G26160		AT3G43800		AT5G14700	AT1G53730
AT5G43260	AT5G60720	AT5G06030		AT5G43260		AT5G14750	AT1G53750
AT3G45730	AT1G36745	AT1G68270		AT3G45730		AT5G15100	AT1G53800
AT4G05040	AT3G19553	AT1G33010		AT4G05040		AT5G15120	AT1G53840
AT4G24140	AT2G24860	AT2G36190		AT4G24140		AT5G15140	AT1G53850
AT5G01180	AT3G52070	AT3G46660		AT5G01180		AT5G15940	AT1G53880
AT1G73110	AT1G78270	AT5G04960		AT1G73110		AT5G16080	AT1G53885
AT5G51820	AT3G44020	AT3G51070		AT5G51820		AT5G16360	AT1G53910
AT1G26210	AT5G53250	AT1G55770		AT1G26210		AT5G16500	AT1G54030
AT2G32500	AT3G47100	AT2G02795		AT2G32500		AT5G16770	AT1G54050
AT5G22870	AT4G01995	AT4G21900		AT5G22870		AT5G16850	AT1G54060
AT3G53130	AT5G48300	AT3G13830		AT3G53130		AT5G17300	AT1G54080
AT5G41820	AT2G35410	AT2G34370		AT5G41820		AT5G17330	AT1G54090
AT1G13930	AT5G50450	AT5G53720		AT1G13930		AT5G17350	AT1G54100
AT3G06420	AT2G29340	AT2G27750		AT3G06420		AT5G17760	AT1G54110
AT3G60130	AT4G22214	AT2G20050		AT3G60130		AT5G17800	AT1G54115
AT5G22800	AT1G07985	AT3G19700		AT5G22800		AT5G17810	AT1G54120
AT4G15110	AT3G44890	AT2G39640		AT4G15110		AT5G17820	AT1G54130
AT3G03470	AT4G04350	AT2G05642		AT3G03470		AT5G18270	AT1G54140
AT5G47840	AT4G37470	AT3G06260		AT5G47840		AT5G18320	AT1G54150
AT3G48990	AT4G38700	AT2G20520		AT3G48990		AT5G18620	AT1G54160
AT1G07280	AT3G23550	AT4G03490		AT1G07280		AT5G18740	AT1G54170
AT2G15680	AT5G20280	AT4G18790		AT2G15680		AT5G19040	AT1G54200
AT4G17460	AT2G39010	AT4G01535		AT4G17460		AT5G19100	AT1G54210
AT2G23770	AT3G50970	AT1G65340		AT2G23770		AT5G19110	AT1G54220
AT4G27820	AT1G49970	AT2G36820		AT4G27820		AT5G19340	AT1G54260
AT1G23390	AT5G57030	AT3G01230		AT1G23390		AT5G19520	AT1G54290
AT2G40260	AT5G14970	AT5G45120		AT2G40260		AT5G19550	AT1G54310
AT5G65610	AT1G79700	AT1G77830		AT5G65610		AT5G19600	AT1G54320
AT5G46420	AT1G48700	AT5G36100		AT5G46420		AT5G19875	AT1G54340
AT3G29110	AT1G67810	AT5G59616		AT3G29110		AT5G19970	AT1G54360
AT5G41030	AT1G72200	AT1G48530		AT5G41030		AT5G20240	AT1G54370
AT1G13245	AT4G33490	AT5G41530		AT1G13245		AT5G20420	AT1G54390
AT2G28800	AT2G26580	AT2G38900		AT2G28800		AT5G20540	AT1G54400
AT2G25450	AT3G53170	AT1G60720		AT2G25450		AT5G20550	AT1G54410
AT4G14210	AT3G55700	AT3G08960		AT4G14210		AT5G20635	AT1G54440
AT3G27850	AT5G54067	AT1G47660		AT3G27850		AT5G20740	AT1G54490
AT3G52155	AT1G02560	AT3G10845		AT3G52155		AT5G20830	AT1G54570
AT3G04030	AT4G16190	AT5G56640		AT3G04030		AT5G21120	AT1G54610
AT4G30690	AT3G02570	AT2G41440		AT4G30690		AT5G21150	AT1G54630
AT1G47786	AT3G36659	AT3G60730		AT1G47786		AT5G21960	AT1G54650
AT2G25735	AT2G28305	AT1G59680		AT2G25735		AT5G22380	AT1G54680
AT2G05310	AT1G28220	AT2G17170		AT2G05310		AT5G22500	AT1G54710
AT5G51390	AT1G51410	AT5G32590		AT5G51390		AT5G22520	AT1G54730
AT2G26670	AT3G03820	AT4G08630		AT2G26670		AT5G22530	AT1G54770
AT4G04340	AT5G59310	AT3G46570		AT4G04340		AT5G22540	AT1G54830
AT1G56300	AT1G42190	AT3G44570		AT1G56300		AT5G22545	AT1G54850
AT5G49330	AT4G12940	AT5G03360		AT5G49330		AT5G22550	AT1G54990
AT2G24020	AT1G11530	AT4G08395		AT2G24020		AT5G22630	AT1G55000
AT1G17650	AT3G10960	AT5G37970		AT1G17650		AT5G22740	AT1G55080
AT5G43890	AT4G23330	AT1G43722		AT5G43890		AT5G23000	AT1G55090
AT4G12490	AT1G05190	AT5G54350		AT4G12490		AT5G23530	AT1G55110
AT5G39090	AT5G58250	AT5G37990		AT5G39090		AT5G23780	AT1G55130
AT1G44920	AT4G34730	AT3G25420		AT1G44920		AT5G23800	AT1G55150
AT2G27770	AT2G30170	AT1G50870		AT2G27770		AT5G23810	AT1G55160
AT5G46110	AT5G53550	AT4G12920		AT5G46110		AT5G23830	AT1G55170
AT2G20920	AT1G73885	AT4G14280		AT2G20920		AT5G23930	AT1G55190
AT4G33220	AT4G26950	AT5G15360		AT4G33220		AT5G23940	AT1G55255
AT3G17930	AT3G05880	AT4G00160		AT3G17930		AT5G24280	AT1G55260
AT1G61300	AT4G22830	AT3G23060		AT1G61300		AT5G24380	AT1G55280
AT3G16520	AT3G25805	AT1G71200		AT3G16520		AT5G24390	AT1G55300
AT5G60860	AT2G20270	AT4G39290		AT5G60860		AT5G24540	AT1G55325
AT2G41680	AT2G23670	AT5G56440		AT2G41680		AT5G24550	AT1G55340
AT3G58120	AT2G29180	AT4G12140		AT3G58120		AT5G24590	AT1G55360
AT1G72130	AT2G35060	AT1G13760		AT1G72130		AT5G24860	AT1G55365
AT5G19855	AT3G10405	AT1G01280		AT5G19855		AT5G24900	AT1G55460
AT1G18870	AT1G22090	AT4G33860		AT1G18870		AT5G24910	AT1G55500
AT1G21680	AT1G56510	AT3G09930		AT1G21680		AT5G25160	AT1G55510
AT5G52250	AT1G32200	AT1G44085		AT5G52250		AT5G25380	AT1G55520
AT2G05620	AT5G37230	AT4G02235		AT2G05620		AT5G25580	AT1G55535
AT3G48340	AT3G62910	AT2G34610		AT3G48340		AT5G25810	AT1G55590
AT4G15760	AT1G03870	AT4G13440		AT4G15760		AT5G25920	AT1G55620
AT3G27110	AT4G30670	AT3G58310		AT3G27110		AT5G25970	AT1G55630
AT5G54145	AT3G18320	AT4G22440		AT5G54145		AT5G26290	AT1G55675
AT3G13672	AT5G48920	AT5G25290		AT3G13672		AT5G26630	AT1G55680
AT3G58010	AT5G51110	AT1G54970		AT3G58010		AT5G26690	AT1G55710
AT3G50570	AT3G53470	AT5G40940		AT3G50570		AT5G26850	AT1G55740
AT2G04270	AT1G57980	AT5G41300		AT2G04270		AT5G27020	AT1G55760
AT3G27020	AT3G16570	AT2G12935		AT3G27020		AT5G27630	AT1G55805
AT3G46630	AT1G79410	AT4G21260		AT3G46630		AT5G27680	AT1G55830
AT1G68585	AT2G18320	AT1G53010		AT1G68585		AT5G27940	AT1G55860
AT1G08520	AT2G18300	AT1G65640		AT1G08520		AT5G28490	AT1G55920
AT1G04640	AT2G35260	AT3G47150		AT1G04640		AT5G28520	AT1G55930
AT1G80440	AT2G42280	AT1G60987		AT1G80440		AT5G28640	AT1G55960
AT1G12845	AT1G17220	AT5G22470		AT1G12845		AT5G28650	AT1G55970
AT5G43870	AT2G16730	AT3G59960		AT5G43870		AT5G33210	AT1G56000
AT4G31470	AT2G32640	AT2G30240		AT4G31470		AT5G33300	AT1G56045
AT5G49360	AT5G05200	AT1G52460		AT5G49360		AT5G35580	AT1G56070
AT1G66670	AT4G18290	AT2G30115		AT1G66670		AT5G35770	AT1G56090
AT2G13570	AT1G51100	AT1G73340		AT2G13570		AT5G35940	AT1G56140
AT2G47370	AT3G21780	AT1G57580		AT2G47370		AT5G36690	AT1G56150
AT4G29050	AT5G10260	AT3G13400		AT4G29050		AT5G36960	AT1G56170
AT5G54610	AT3G19430	AT1G71370		AT5G54610		AT5G36970	AT1G56180
AT1G06430	AT2G37450	AT1G66110		AT1G06430		AT5G37010	AT1G56200
AT1G73060	AT1G54520	AT1G04445		AT1G73060		AT5G37050	AT1G56220
AT5G58330	AT1G18990	AT2G39590		AT5G58330		AT5G37500	AT1G56230
AT2G21200	AT2G21340	AT4G20680		AT2G21200		AT5G37690	AT1G56260
AT3G08740	AT5G12940	AT3G54570		AT3G08740		AT5G37730	AT1G56280
AT5G07080	AT4G18540	AT2G15535		AT5G07080		AT5G37940	AT1G56290
AT2G33180	AT5G16370	AT1G64310		AT2G33180		AT5G38030	AT1G56310
AT1G66190	AT5G51540	AT3G27410		AT1G66190		AT5G38280	AT1G56330
AT4G28350	AT3G18200	AT2G11015		AT4G28350		AT5G38320	AT1G56340
AT1G76890	AT4G22240	AT1G78720		AT1G76890		AT5G38396	AT1G56420
AT5G48375	AT2G21910	AT4G18310		AT5G48375		AT5G38700	AT1G56450
AT1G50450	AT2G24870	AT1G76830		AT1G50450		AT5G38750	AT1G56460
AT5G49030	AT5G60020	AT3G06790		AT5G49030		AT5G38780	AT1G56520
AT1G52827	AT5G09730	AT5G61720		AT1G52827		AT5G38790	AT1G56560
AT3G30775	AT1G52200	AT1G26700		AT3G30775		AT5G38930	AT1G56580
AT5G06870	AT1G64010	AT5G56800		AT5G06870		AT5G38940	AT1G56590
AT2G43945	AT1G35350	AT5G25750		AT2G43945		AT5G39240	AT1G56610
AT4G23670	AT1G11740	AT5G04045		AT4G23670		AT5G39330	AT1G56670
AT4G04745	AT4G09960	AT2G30290		AT4G04745		AT5G39630	AT1G56700
AT5G03260	AT2G29350	AT3G07070		AT5G03260		AT5G39670	AT1G56720
AT2G01175	AT5G04640	AT4G13235		AT2G01175		AT5G39680	AT1G57540
AT2G26695	AT1G74970	AT2G03840		AT2G26695		AT5G39720	AT1G57600
AT2G03590	AT3G23400	AT3G06280		AT2G03590		AT5G39890	AT1G57610
AT4G31380	AT3G46310	AT4G03630		AT4G31380		AT5G40000	AT1G57620
AT3G63190	AT1G15180	AT5G61690		AT3G63190		AT5G40030	AT1G57660
AT1G58070	AT5G56850	AT5G37210		AT1G58070		AT5G40040	AT1G57680
AT5G01930	AT3G28230	AT1G61720		AT5G01930		AT5G40230	AT1G57700
AT1G55550	AT4G09660	AT1G01150		AT1G55550		AT5G40290	AT1G57720
AT5G15180	AT2G25410	AT1G35030		AT5G15180		AT5G40430	AT1G57730
AT5G59670	AT4G27800	AT1G53370		AT5G59670		AT5G40460	AT1G57760
AT4G01110	AT2G30520	AT1G24390		AT4G01110		AT5G40630	AT1G57790
AT3G14067	AT3G62160	AT3G25655		AT3G14067		AT5G40645	AT1G57860
AT3G20362	AT1G28600	AT5G38490		AT3G20362		AT5G40800	AT1G57990
AT1G18485	AT1G78520	AT3G06460		AT1G18485		AT5G40990	AT1G58030
AT1G29050	AT2G04700	AT2G26050		AT1G29050		AT5G41550	AT1G58080
AT2G01620	AT5G15850	AT5G45180		AT2G01620		AT5G41610	AT1G58110
AT1G56010	AT1G11540	AT2G24460		AT1G56010		AT5G41750	AT1G58150
AT2G01755	AT5G49525	AT4G35710		AT2G01755		AT5G42060	AT1G58160
AT5G66470	AT3G51820	AT2G14060		AT5G66470		AT5G42290	AT1G58200
AT2G18650	AT5G63310	AT1G43020		AT2G18650		AT5G42380	AT1G58230
AT4G25580	AT3G26230	AT3G29636		AT4G25580		AT5G42630	AT1G58235
AT2G43870	AT4G18250	AT4G03153		AT2G43870		AT5G42830	AT1G58290
AT2G01505	AT4G21490	AT1G17770		AT2G01505		AT5G43020	AT1G58350
AT5G04490	AT1G78630	AT5G55690		AT5G04490		AT5G43180	AT1G58360
AT1G74470	AT2G30600	AT5G46310		AT1G74470		AT5G43350	AT1G58370
AT4G38460	AT5G37550	AT4G15370		AT4G38460		AT5G43370	AT1G58440
AT1G17990	AT1G12800	AT5G25960		AT1G17990		AT5G43420	AT1G58684
AT3G55250	AT2G44250	AT3G47910		AT3G55250		AT5G43520	AT1G58807
AT2G48070	AT2G43030	AT3G44980		AT2G48070		AT5G43530	AT1G58848
AT2G41830	AT2G40300	AT3G17080		AT2G41830		AT5G43570	AT1G59124
AT1G49930	AT1G35420	AT5G24190		AT1G49930		AT5G43580	AT1G59510
AT5G25240	AT2G29450	AT5G46960		AT5G25240		AT5G43610	AT1G59520
AT5G38290	AT1G05010	AT2G24710		AT5G38290		AT5G43620	AT1G59580
AT2G35490	AT4G16410	AT3G25165		AT2G35490		AT5G43650	AT1G59600
AT4G18770	AT1G72645	AT1G07460		AT4G18770		AT5G43910	AT1G59610
AT5G22860	AT1G44000	AT2G17960		AT5G22860		AT5G43990	AT1G59620
AT3G58480	AT2G28900	AT3G27490		AT3G58480		AT5G44350	AT1G59670
AT1G07150	AT1G23400	AT3G27910		AT1G07150		AT5G44380	AT1G59710
AT5G53700	AT3G11340	AT5G42655		AT5G53700		AT5G44480	AT1G59750
AT3G10420	AT1G20810	AT1G47220		AT3G10420		AT5G44610	AT1G59820
AT2G32610	AT4G10350	AT4G27660		AT2G32610		AT5G44620	AT1G59830
AT5G67030	AT2G21420	AT2G19030		AT5G67030		AT5G44630	AT1G59840
AT5G50610	AT3G56910	AT3G29020		AT5G50610		AT5G44670	AT1G59860
AT1G54350	AT3G04910	AT4G21340		AT1G54350		AT5G44700	AT1G59870
AT3G09240	AT1G78830	AT3G07830		AT3G09240		AT5G44920	AT1G59890
AT1G23510	AT3G04360	AT4G12550		AT1G23510		AT5G44990	AT1G59900
AT1G32520	AT4G28085	AT2G23110		AT1G32520		AT5G45070	AT1G59910
AT1G45010	AT4G01690	AT1G32020		AT1G45010		AT5G45150	AT1G59970
AT4G38225	AT2G44740	AT5G06080		AT4G38225		AT5G45340	AT1G59990
AT1G05550	AT3G54940	AT3G53820		AT1G05550		AT5G45580	AT1G60010
AT1G66470	AT3G19170	AT2G21030		AT1G66470		AT5G45630	AT1G60070
AT1G48350	AT5G03490	AT5G16090		AT1G48350		AT5G45720	AT1G60140
AT2G19310	AT1G65390	AT2G15770		AT2G19310		AT5G45730	AT1G60200
AT5G11420	AT4G10770	AT5G63720		AT5G11420		AT5G45990	AT1G60220
AT4G13130	AT3G44120	AT1G15040		AT4G13130		AT5G46115	AT1G60230
AT3G05660	AT4G11580	AT3G44235		AT3G05660		AT5G47060	AT1G60360
AT3G06483	AT3G60570	AT3G27480		AT3G06483		AT5G47160	AT1G60430
AT1G67280	AT1G79160	AT5G48290		AT1G67280		AT5G47230	AT1G60440
AT4G24090	AT1G36675	AT5G27606		AT4G24090		AT5G47600	AT1G60490
AT1G65260	AT5G44120	AT3G15700		AT1G65260		AT5G47670	AT1G60550
AT1G17100	AT2G37220	AT4G24975		AT1G17100		AT5G47740	AT1G60560
AT4G18180	AT1G15160	AT3G62680		AT4G18180		AT5G47850	AT1G60650
AT4G24120	AT4G03520	AT4G04090		AT4G24120		AT5G47960	AT1G60660
AT4G27990	AT1G02475	AT3G59730		AT4G27990		AT5G47980	AT1G60690
AT5G50510	AT4G05070	AT4G13380		AT5G50510		AT5G48170	AT1G60710
AT3G53310	AT4G20360	AT1G25330		AT3G53310		AT5G48175	AT1G60730
AT4G19380	AT4G11360	AT1G33280		AT4G19380		AT5G48350	AT1G60780
AT5G04220	AT1G06225	AT5G55240		AT5G04220		AT5G48430	AT1G60790
AT1G19720	AT2G17033	AT1G42700		AT1G19720		AT5G48450	AT1G60870
AT2G17780	AT3G58140	AT3G59610		AT2G17780		AT5G48480	AT1G60940
AT1G56190	AT3G54900	AT1G33900		AT1G56190		AT5G48485	AT1G61000
AT1G16080	AT1G70985	AT3G53330		AT1G16080		AT5G48560	AT1G61010
AT1G09130	AT4G10150	AT5G66260		AT1G09130		AT5G48650	AT1G61030
AT5G45390	AT5G45980	AT5G13990		AT5G45390		AT5G48720	AT1G61065
AT4G36390	AT5G47240	AT5G37220		AT4G36390		AT5G48820	AT1G61070
AT1G72180	AT3G46240	AT2G21010		AT1G72180		AT5G49120	AT1G61100
AT3G61550	AT4G39700	AT3G09990		AT3G61550		AT5G49280	AT1G61140
AT5G46580	AT3G46300	AT2G19150		AT5G46580		AT5G49520	AT1G61150
AT5G40180	AT1G14700	AT2G30380		AT5G40180		AT5G49560	AT1G61160
AT2G30395	AT5G06330	AT2G30090		AT2G30395		AT5G49620	AT1G61170
AT3G02150	AT5G48220	AT4G08840		AT3G02150		AT5G49690	AT1G61180
AT1G14070	AT5G40950	AT2G15640		AT1G14070		AT5G49700	AT1G61190
AT2G40960	AT3G52960	AT4G15053		AT2G40960		AT5G49770	AT1G61210
AT4G24170	AT1G02460	AT5G54450		AT4G24170		AT5G50010	AT1G61240
AT2G37660	AT2G46910	AT5G26717		AT2G37660		AT5G50030	AT1G61310
AT5G49015	AT3G43800	AT4G13090		AT5G49015		AT5G50120	AT1G61350
AT5G50250	AT5G43260	AT3G24690		AT5G50250		AT5G51060	AT1G61360
AT5G22620	AT3G45730	AT5G60740		AT5G22620		AT5G51190	AT1G61490
AT3G57520	AT3G19940	AT5G65550		AT3G57520		AT5G51330	AT1G61500
AT1G64720	AT4G05040	AT4G11730		AT1G64720		AT5G51590	AT1G61560
AT5G48050	AT4G24140	AT5G52460		AT5G48050		AT5G51610	AT1G61580
AT2G45740	AT5G01180	AT5G27530		AT2G45740		AT5G51680	AT1G61620
AT2G39400	AT1G73110	AT4G26530		AT2G39400		AT5G51760	AT1G61660
AT1G22850	AT5G51820	AT1G66100		AT1G22850		AT5G51800	AT1G61670
AT1G14270	AT1G26210	AT3G01500		AT1G14270		AT5G51810	AT1G61690
AT1G74640	AT2G32500	AT1G23130		AT1G74640		AT5G51920	AT1G61730
AT5G14730	AT5G22870	AT5G15500		AT5G14730		AT5G51930	AT1G61740
AT2G16280	AT3G53130	AT1G14250		AT2G16280		AT5G51990	AT1G61760
AT4G18240	AT1G16380	AT1G22690		AT4G18240		AT5G52020	AT1G61770
AT3G22200	AT5G41820	AT5G35480		AT3G22200		AT5G52050	AT1G61780
AT2G32480	AT1G13930	AT5G14740		AT2G32480		AT5G52400	AT1G61790
AT1G08900	AT3G06420	AT5G66400		AT1G08900		AT5G52547	AT1G61800
AT4G29590	AT3G60130	AT4G04840		AT4G29590		AT5G52600	AT1G61850
AT1G73480	AT5G22800	AT2G29290		AT1G73480		AT5G52760	AT1G61900
AT3G03840	AT4G15110	AT4G14400		AT3G03840		AT5G52860	AT1G61960
AT5G52100	AT3G03470	AT5G25840		AT5G52100		AT5G53290	AT1G61990
AT4G12290	AT5G47840	AT4G23290		AT4G12290		AT5G53320	AT1G62020
AT5G03370	AT3G48990	AT1G14880		AT5G03370		AT5G53390	AT1G62030
AT2G44650	AT1G07280	AT1G30250		AT2G44650		AT5G53660	AT1G62040
AT2G30390	AT4G38880	AT4G27030		AT2G30390		AT5G53820	AT1G62045
AT3G56410	AT2G15680	AT2G47880		AT3G56410		AT5G53840	AT1G62050
AT4G11570	AT4G17460	AT5G38430		AT4G11570		AT5G53950	AT1G62180
AT1G64950	AT2G23770	AT2G34430		AT1G64950		AT5G53990	AT1G62200
AT5G47860	AT4G27820	AT5G35490		AT5G47860		AT5G54130	AT1G62250
AT1G07010	AT1G23390	AT5G50800		AT1G07010		AT5G54400	AT1G62300
AT5G63180	AT2G40260	AT1G07050		AT5G63180		AT5G54470	AT1G62305
AT5G39830	AT5G65610	AT4G19170		AT5G39830		AT5G54490	AT1G62330
AT3G52750	AT3G20030	AT1G13650		AT3G52750		AT5G54510	AT1G62380
AT1G73680	AT5G46420	AT3G22231		AT1G73680		AT5G55170	AT1G62390
AT5G15160	AT3G29110	AT5G49730		AT5G15160		AT5G55330	AT1G62420
AT3G52380	AT5G41030	AT4G12320		AT3G52380		AT5G55430	AT1G62430
AT5G46390	AT1G13245	AT1G08810		AT5G46390		AT5G55650	AT1G62450
AT2G34420	AT2G28800	AT4G17970		AT2G34420		AT5G55820	AT1G62520
AT1G72150	AT2G25450	AT3G48740		AT1G72150		AT5G55880	AT1G62540
AT5G62840	AT4G14210	AT3G26280		AT5G62840		AT5G56220	AT1G62640
AT1G70810	AT3G27850	AT1G14150		AT1G70810		AT5G56300	AT1G62730
AT3G49780	AT5G55110	AT2G29170		AT3G49780		AT5G56510	AT1G62740
AT5G20110	AT3G52155	AT1G78450		AT5G20110		AT5G56530	AT1G62770
AT5G50790	AT3G04030	AT4G06536		AT5G50790		AT5G56580	AT1G62820
AT5G25110	AT4G30690	AT1G15980		AT5G25110		AT5G56880	AT1G62830
AT3G53290	AT1G47786	AT1G31690		AT3G53290		AT5G56970	AT1G62850
AT3G02410	AT2G25735	AT5G59130		AT3G02410		AT5G56980	AT1G62930
AT1G70070	AT2G05310	AT3G48720		AT1G70070		AT5G57010	AT1G62960
AT4G13810	AT5G51390	AT4G04330		AT4G13810		AT5G57123	AT1G63000
AT4G34770	AT2G26670	AT1G32080		AT4G34770		AT5G57130	AT1G63010
AT5G18570	AT4G04340	AT3G01960		AT5G18570		AT5G57240	AT1G63050
AT5G62040	AT1G56300	AT1G33811		AT5G62040		AT5G57390	AT1G63110
AT4G16155	AT5G49330	AT1G75460		AT4G16155		AT5G57510	AT1G63120
AT2G28580	AT2G24020	AT3G62550		AT2G28580		AT5G57520	AT1G63170
AT5G25280	AT1G17650	AT5G38420		AT5G25280		AT5G57620	AT1G63180
AT1G03600	AT5G43890	AT5G23020		AT1G03600		AT5G57685	AT1G63220
AT1G18000	AT4G12490	AT1G72610		AT1G18000		AT5G58280	AT1G63240
AT1G02405	AT2G23570	AT3G62820		AT1G02405		AT5G58320	AT1G63260
AT1G23760	AT5G39090	AT5G61270		AT1G23760		AT5G58390	AT1G63270
AT1G16320	AT1G44920	AT5G23240		AT1G16320		AT5G58400	AT1G63290
AT2G28630	AT2G27770	AT3G56060		AT2G28630		AT5G58500	AT1G63300
AT3G07525	AT5G46110	AT2G14560		AT3G07525		AT5G58610	AT1G63310
AT5G01920	AT2G20920	AT3G51760		AT5G01920		AT5G58620	AT1G63420
AT4G01500	AT4G33220	AT1G19510		AT4G01500		AT5G58630	AT1G63430
AT5G22920	AT3G17930	AT4G21440		AT5G22920		AT5G58680	AT1G63460
AT4G12060	AT2G10340	AT1G70820		AT4G12060		AT5G58860	AT1G63500
AT5G49910	AT1G61300	AT5G23980		AT5G49910		AT5G59090	AT1G63680
AT3G50750	AT3G16520	AT2G42530		AT3G50750		AT5G59305	AT1G63690
AT2G20890	AT5G60860	AT4G12830		AT2G20890		AT5G59550	AT1G63700
AT4G30950	AT2G41680	AT1G28230		AT4G30950		AT5G59590	AT1G63740
AT1G59720	AT3G58120	AT2G15020		AT1G59720		AT5G59720	AT1G63750
AT3G21200	AT1G72130	AT3G52740		AT3G21200		AT5G59740	AT1G63770
AT5G03960	AT5G19855	AT4G18980		AT5G03960		AT5G59760	AT1G63800
AT1G48030	AT1G18870	AT5G18430		AT1G48030		AT5G59820	AT1G63830
AT4G21215	AT1G21680	AT3G63160		AT4G21215		AT5G59990	AT1G63850
AT1G75100	AT4G38310	AT3G16660		AT1G75100		AT5G60140	AT1G63880
AT1G22710	AT5G52250	AT4G13560		AT1G22710		AT5G60250	AT1G63900
AT5G55740	AT2G05620	AT4G23300		AT5G55740		AT5G60300	AT1G63940
AT1G80480	AT3G48340	AT4G18830		AT1G80480		AT5G60310	AT1G63980
AT2G23010	AT4G15760	AT1G22590		AT2G23010		AT5G60690	AT1G64040
AT1G55330	AT3G27110	AT1G64360		AT1G55330		AT5G60760	AT1G64050
AT1G22700	AT5G54145	AT3G17070		AT1G22700		AT5G60780	AT1G64090
AT5G61410	AT3G13672	AT4G37980		AT5G61410		AT5G60800	AT1G64105
AT3G15280	AT3G58010	AT4G33666		AT3G15280		AT5G61080	AT1G64170
AT1G11750	AT3G50570	AT1G29440		AT1G11750		AT5G61120	AT1G64200
AT5G34830	AT2G04270	AT3G22235		AT5G34830		AT5G61430	AT1G64230
AT1G52910	AT3G27020	AT2G13360		AT1G52910		AT5G61480	AT1G64330
AT1G03475	AT3G46630	AT5G21430		AT1G03475		AT5G61490	AT1G64350
AT1G06830	AT1G68585	AT5G49740		AT1G06830		AT5G61850	AT1G64385
AT2G38170	AT1G08520	AT1G29460		AT2G38170		AT5G61865	AT1G64390
AT4G38000	AT1G04640	AT2G12190		AT4G38000		AT5G61890	AT1G64405
AT1G15730	AT1G21950	AT5G39520		AT1G15730		AT5G61980	AT1G64440
AT3G04110	AT1G80440	AT1G29450		AT3G04110		AT5G62170	AT1G64520
AT1G31800	AT1G12845	AT2G47270		AT1G31800		AT5G62520	AT1G64530
AT1G09480	AT5G43870	AT1G19150		AT1G09480		AT5G62700	AT1G64550
AT3G60370	AT4G31470	AT1G56710		AT3G60370		AT5G62710	AT1G64610
AT3G25480	AT5G49360	AT1G07180		AT3G25480		AT5G62770	AT1G64630
AT5G07240	AT1G66670	AT1G21540		AT5G07240		AT5G63070	AT1G64640
AT5G10410	AT2G13570	AT2G04160		AT5G10410		AT5G63090	AT1G64650
AT1G28100	AT2G47370	AT2G42540		AT1G28100		AT5G63530	AT1G64660
AT4G17360	AT4G29050	AT3G27690		AT4G17360		AT5G63540	AT1G64670
AT1G69830	AT5G54610	AT2G17470		AT1G69830		AT5G63560	AT1G64690
AT2G26910	AT1G06430	AT5G41410		AT2G26910		AT5G63580	AT1G64700
AT4G08990	AT3G32280	AT2G32880		AT4G08990		AT5G63600	AT1G64710
AT2G30695	AT1G73060	AT2G04032		AT2G30695		AT5G63650	AT1G64790
AT2G38480	AT5G58330	AT2G32290		AT2G38480		AT5G63730	AT1G64810
AT2G28710	AT2G21200	AT5G58260		AT2G28710		AT5G63750	AT1G64850
AT4G36220	AT3G08740	AT5G61160		AT4G36220		AT5G63920	AT1G64890
AT2G30420	AT5G07080	AT5G44440		AT2G30420		AT5G64060	AT1G64960
AT5G05690	AT2G33180	AT1G09240		AT5G05690		AT5G64080	AT1G64970
AT2G01170	AT1G66190	AT3G22240		AT2G01170		AT5G64100	AT1G64980
AT1G75750	AT4G28350	AT1G14520		AT1G75750		AT5G64110	AT1G64990
AT1G69740	AT1G76890	AT3G28270		AT1G69740		AT5G64310	AT1G65000
AT2G34350	AT5G01860	AT1G23200		AT2G34350		AT5G64660	AT1G65010
AT5G62790	AT5G37910	AT2G15390		AT5G62790		AT5G64710	AT1G65020
AT2G15080	AT5G48375	AT5G64770		AT2G15080		AT5G64810	AT1G65040
AT5G17860	AT1G50450	AT4G39970		AT5G17860		AT5G64870	AT1G65070
AT1G01320	AT5G49030	AT4G14480		AT1G01320		AT5G64890	AT1G65080
AT5G57920	AT1G52827	AT1G27480		AT5G57920		AT5G64905	AT1G65220
AT3G03500	AT3G30775	AT5G46240		AT3G03500		AT5G64910	AT1G65270
AT2G18560	AT5G06870	AT1G02820		AT2G18560		AT5G64980	AT1G65280
AT1G55450	AT2G43945	AT4G17810		AT1G55450		AT5G64990	AT1G65290
AT3G43720	AT4G23670	AT5G06500		AT3G43720		AT5G65040	AT1G65295
AT4G01935	AT4G04745	AT1G48260		AT4G01935		AT5G65130	AT1G65320
AT1G76110	AT5G03260	AT1G49130		AT1G76110		AT5G65170	AT1G65350
AT5G60970	AT2G01175	AT1G53100		AT5G60970		AT5G65230	AT1G65380
AT2G37170	AT5G38090	AT1G68520		AT2G37170		AT5G65300	AT1G65410
AT2G31570	AT2G26695	AT3G63140		AT2G31570		AT5G65340	AT1G65420
AT1G33930	AT2G03590	AT1G22630		AT1G33930		AT5G65350	AT1G65430
AT1G13490	AT4G31380	AT3G05730		AT1G13490		AT5G65410	AT1G65440
AT4G18975	AT3G63190	AT5G44420		AT4G18975		AT5G65500	AT1G65520
AT1G22160	AT3G15490	AT1G70640		AT1G22160		AT5G65510	AT1G65540
AT5G50920	AT1G58070	AT5G15240		AT5G50920		AT5G65640	AT1G65580
AT2G15960	AT5G01930	AT3G15840		AT2G15960		AT5G65690	AT1G65590
AT2G36090	AT1G55550	AT4G16880		AT2G36090		AT5G66280	AT1G65660
AT3G26160	AT5G15180	AT5G08030		AT3G26160		AT5G66350	AT1G65690
AT3G43850	AT3G46420	AT4G17340		AT3G43850		AT5G66600	AT1G65720
AT5G57780	AT5G59670	AT4G32280		AT5G57780		AT5G66650	AT1G65730
AT1G21920	AT4G01110	AT5G23660		AT1G21920		AT5G66660	AT1G65820
AT1G23740	AT3G14067	AT4G19530		AT1G23740		AT5G66670	AT1G65840
AT2G02500	AT3G20362	AT3G62410		AT2G02500		AT5G66690	AT1G65910
AT1G55490	AT1G18485	AT5G24160		AT1G55490		AT5G66700	AT1G65930
AT3G45050	AT1G29050	AT3G01440		AT3G45050		AT5G66750	AT1G65950
AT5G13650	AT2G01620	AT3G45140		AT5G13650		AT5G66940	AT1G65960
AT4G15545	AT1G56010	AT1G59930		AT4G15545		AT5G66985	AT1G65980
AT3G55040	AT2G01755	AT3G60290		AT3G55040		AT5G67010	AT1G66070
AT5G55050	AT5G66470	AT3G51420		AT5G55050		AT5G67110	AT1G66090
AT5G67390	AT2G18650	AT4G24350		AT5G67390		AT5G67200	AT1G66140
AT5G44520	AT4G25580	AT3G16670		AT5G44520		AT5G67260	AT1G66150
AT5G17450	AT2G43870	AT4G00165		AT5G17450		AT5G67270	AT1G66200
AT4G28290	AT2G01505	AT1G77210		AT4G28290			AT1G66240
AT3G04000	AT5G04490	AT1G69870		AT3G04000			AT1G66330
AT5G64580	AT1G74470	AT2G32100		AT5G64580			AT1G66410
AT1G19200	AT4G38460	AT4G35090		AT1G19200			AT1G66430
AT5G11840	AT1G17990	AT4G26830		AT5G11840			AT1G66520
AT5G19870	AT3G55250	AT3G57020		AT5G19870			AT1G66530
AT1G18360	AT2G48070	AT1G62510		AT1G18360			AT1G66680
AT5G52930	AT2G41830	AT3G46490		AT5G52930			AT1G66740
AT1G52590	AT1G49930	AT4G26420		AT1G52590			AT1G66820
AT5G16940	AT3G27980	AT5G54585		AT5G16940			AT1G66830
AT2G38230	AT2G38365	AT3G11110		AT2G38230			AT1G66840
AT3G10320	AT5G25240	AT3G55630		AT3G10320			AT1G66890
AT4G22560	AT5G37280	AT1G04800		AT4G22560			AT1G66900
AT4G37510	AT5G38290	AT4G35770		AT4G37510			AT1G66940
AT2G02950	AT2G35490	AT1G07440		AT2G02950			AT1G66970
AT4G36540	AT4G18770	AT3G50120		AT4G36540			AT1G66980
AT3G57240	AT5G22860	AT5G24150		AT3G57240			AT1G67000
AT3G53420	AT3G58480	AT1G71030		AT3G53420			AT1G67060
AT3G61200	AT1G07150	AT5G09660		AT3G61200			AT1G67080
AT1G18860	AT5G53700	AT1G11850		AT1G18860			AT1G67140
AT5G07520	AT3G10420	AT5G51720		AT5G07520			AT1G67170
AT5G38240	AT2G32610	AT1G11340		AT5G38240			AT1G67190
AT4G23050	AT5G67030	AT1G78530		AT4G23050			AT1G67210
AT1G77090	AT5G50610	AT5G39080		AT1G77090			AT1G67230
AT1G17050	AT1G54350	AT5G56100		AT1G17050			AT1G67250
AT3G31950	AT3G09240	AT4G37930		AT3G31950			AT1G67300
AT5G62100	AT1G23510	AT3G59250		AT5G62100			AT1G67310
AT3G51730	AT1G32520	AT3G16250		AT3G51730			AT1G67340
AT3G61950	AT3G62230	AT5G54190		AT3G61950			AT1G67350
AT1G14205	AT1G45010	AT3G54050		AT1G14205			AT1G67360
AT5G02710	AT4G38225	AT2G29950		AT5G02710			AT1G67400
AT5G26692	AT1G05550	AT1G73870		AT5G26692			AT1G67410
AT4G19515	AT1G66470	AT1G12480		AT4G19515			AT1G67440
AT1G20630	AT1G48350	AT1G20020		AT1G20630			AT1G67470
AT1G21065	AT2G19310	AT5G50950		AT1G21065			AT1G67480
AT2G37100	AT5G11420	AT5G28020		AT2G37100			AT1G67490
AT1G12240	AT4G13130	AT3G48420		AT1G12240			AT1G67500
AT2G32870	AT3G05660	AT1G16960		AT2G32870			AT1G67510
AT1G59700	AT3G06483	AT3G04180		AT1G59700			AT1G67520
AT5G16660	AT1G67280	AT3G56290		AT5G16660			AT1G67530
AT2G15890	AT4G24090	AT1G20470		AT2G15890			AT1G67550
AT1G25230	AT1G65260	AT5G63800		AT1G25230			AT1G67570
AT3G03890	AT3G58450	AT3G29035		AT3G03890			AT1G67590
AT3G45780	AT1G52050	AT1G57590		AT3G45780			AT1G67620
AT5G50100	AT1G17100	AT3G45940		AT5G50100			AT1G67650
AT1G55265	AT4G18180	AT5G44130		AT1G55265			AT1G67680
AT2G32150	AT4G24120	AT1G09340		AT2G32150			AT1G67730
AT5G35370	AT4G27990	AT3G21870		AT5G35370			AT1G67785
AT4G31310	AT5G50510	AT3G25770		AT4G31310			AT1G67800
AT3G03830	AT1G42080	AT5G19580		AT3G03830			AT1G67830
AT4G17740	AT3G53310	AT5G16980		AT4G17740			AT1G67850
AT3G59870	AT4G19380	AT4G18990		AT3G59870			AT1G67860
AT3G07010	AT5G04220	AT2G39690		AT3G07010			AT1G67870
AT3G53900	AT1G19720	AT5G64040		AT3G53900			AT1G67900
AT3G56040	AT2G17780	AT1G69523		AT3G56040			AT1G67910
AT3G03630	AT1G56190	AT5G62140		AT3G03630			AT1G67930
AT4G22940	AT5G36180	AT2G05160		AT4G22940			AT1G67940
AT3G19310	AT1G16080	AT1G52880		AT3G19310			AT1G67950
AT4G34650	AT1G09130	AT1G18265		AT4G34650			AT1G67960
AT5G24770	AT4G03350	AT3G03480		AT5G24770			AT1G67970
AT3G05180	AT4G03565	AT5G51890		AT3G05180			AT1G68000
AT3G45860	AT4G17690	AT5G62850		AT3G45860			AT1G68020
AT1G35170	AT5G45390	AT5G18020		AT1G35170			AT1G68030
AT4G01915	AT4G36390	AT2G05070		AT4G01915			AT1G68060
AT3G12930	AT1G72180	AT1G29920		AT3G12930			AT1G68070
AT3G19450	AT3G03847	AT4G00750		AT3G19450			AT1G68080
AT4G25080	AT3G61550	AT5G03640		AT4G25080			AT1G68100
AT4G27710	AT5G46580	AT4G34930		AT4G27710			AT1G68160
AT2G38750	AT5G40180	AT5G18600		AT2G38750			AT1G68220
AT2G22200	AT2G30395	AT3G47350		AT2G22200			AT1G68230
AT2G46440	AT4G02400	AT2G05100		AT2G46440			AT1G68260
AT1G79790	AT3G02150	AT5G64190		AT1G79790			AT1G68300
AT1G30280	AT1G14070	AT5G01520		AT1G30280			AT1G68310
AT1G13210	AT2G40960	AT5G43840		AT1G13210			AT1G68370
AT5G65220	AT4G24170	AT1G52830		AT5G65220			AT1G68400
AT5G07000	AT2G37660	AT2G25625		AT5G07000			AT1G68410
AT5G45310	AT5G49015	AT3G04210		AT5G45310			AT1G68440
AT3G09210	AT1G50990	AT2G29360		AT3G09210			AT1G68490
AT3G53280	AT5G50250	AT3G10280		AT3G53280			AT1G68550
AT1G70410	AT5G22620	AT1G54820		AT1G70410			AT1G68560
AT1G32540	AT3G57520	AT5G58770		AT1G32540			AT1G68570
AT5G13800	AT1G64720	AT3G10060		AT5G13800			AT1G68650
AT1G31170	AT5G48050	AT5G39860		AT1G31170			AT1G68670
AT3G02850	AT2G45740	AT1G68600		AT3G02850			AT1G68710
AT1G09890	AT2G39400	AT4G09650		AT1G09890			AT1G68720
AT1G55650	AT1G22850	AT5G45830		AT1G55650			AT1G68725
AT3G06080	AT1G14270	AT1G03130		AT3G06080			AT1G68730
AT4G10410	AT1G74640	AT5G42760		AT4G10410			AT1G68780
AT4G16095	AT5G56560	AT1G52230		AT4G16095			AT1G68790
AT1G67050	AT5G14730	AT5G43750		AT1G67050			AT1G68810
AT1G78170	AT2G16280	AT2G20570		AT1G78170			AT1G68820
AT5G12130	AT4G18240	AT2G16380		AT5G12130			AT1G68840
AT4G39440	AT3G22200	AT1G06460		AT4G39440			AT1G68870
AT2G20725	AT2G32480	AT2G39730		AT2G20725			AT1G68910
AT3G59710	AT1G11250	AT1G76240		AT3G59710			AT1G68920
AT3G07390	AT1G08900	AT4G20140		AT3G07390			AT1G68980
AT5G25120	AT4G29590	AT5G43450		AT5G25120			AT1G69010
AT4G25940	AT1G73480	AT5G19220		AT4G25940			AT1G69020
AT3G62660	AT3G03840	AT3G19620		AT3G62660			AT1G69030
AT1G10220	AT1G60450	AT5G57840		AT1G10220			AT1G69040
AT1G72640	AT5G52100	AT1G30260		AT1G72640			AT1G69060
AT3G18680	AT3G15830	AT3G21670		AT3G18680			AT1G69080
AT5G16390	AT4G12290	AT5G18030		AT5G16390			AT1G69200
AT1G35340	AT3G04250	AT1G51805		AT1G35340			AT1G69220
AT3G47780	AT3G11870	AT2G22990		AT3G47780			AT1G69250
AT4G19940	AT5G03370	AT1G07450		AT4G19940			AT1G69270
AT4G16515	AT2G44650	AT1G70890		AT4G16515			AT1G69325
AT3G14770	AT2G30390	AT1G65190		AT3G14770			AT1G69330
AT3G26960	AT4G16540	AT5G16570		AT3G26960			AT1G69340
AT4G24770	AT3G56410	AT3G42800		AT4G24770			AT1G69360
AT5G14400	AT4G11570	AT3G14820		AT5G14400			AT1G69370
AT1G77122	AT1G64950	AT3G50840		AT1G77122			AT1G69380
AT5G29210	AT5G47860	AT3G55710		AT5G29210			AT1G69390
AT4G20780	AT1G07010	AT1G76080		AT4G20780			AT1G69450
AT5G40500	AT5G63180	AT1G72620		AT5G40500			AT1G69460
AT5G61340	AT5G39830	AT3G23840		AT5G61340			AT1G69510
AT3G14170	AT3G52750	AT1G54040		AT3G14170			AT1G69530
AT4G36870	AT1G73680	AT1G25440		AT4G36870			AT1G69550
AT4G16690	AT3G49307	AT5G44020		AT4G16690			AT1G69610
AT3G18390	AT5G15160	AT2G43820		AT3G18390			AT1G69620
AT2G40670	AT3G52380	AT2G04570		AT2G40670			AT1G69640
AT1G52990	AT5G46390	AT5G10930		AT1G52990			AT1G69670
AT4G37040	AT2G34420	AT1G04110		AT4G37040			AT1G69690
AT5G01880	AT1G72150	AT2G39470		AT5G01880			AT1G69730
AT5G12860	AT5G62840	AT1G32060		AT5G12860			AT1G69750
AT5G06790	AT1G70810	AT5G62280		AT5G06790			AT1G69760
AT3G47450	AT1G65090	AT3G15360		AT3G47450			AT1G69790
[truncated: 20,996 more rows]
