# Supplementary material for: Dynamic Regulation of H3K27 Trimethylation during Arabidopsis Differentiation
Source: PLoS Genet. 2011 Apr 7;7(4):e1002040. doi: 10.1371/journal.pgen.1002040 (PMC3072373; doi:10.1371/journal.pgen.1002040)
Supplement: Table S5 — Lists of H3K27me3 target genes identified by ChIP-chip. Enriched genes were separately identified for each tissue (Me, Le) and methylation scores were calculated for each gene as described in methods. All genes harbouring H3K27me3 scores >0 are included in the lists. Genes harbouring defined methylation levels were identified as described above (Figure 2 and methods). (XLSX) [file pgen.1002040.s016.xlsx]

## Sheet: Tabelle1
H3K27me3 target genes (protein coding genes, TAIR8)											H3K27me3 targeted micro RNA genes (TAIR8)								H3K27me3 targeted transposable element (TE) genes (TAIR8)
					MeLe union	dM+	M=L	dL+
Me>0	Le>0	M+	ML+	L+		M1>0&M2>0	M1>0&M2>0	-
					protein	-	L1>0&L2>0	L1>0&L2>0			Me>0	Le>0	union	dM+	M=L	dL+			Me>0	Le>0	union	dM+	M=L	dL+
					coding	TT≤0,05	ML14-s/M≤0,05	TT≤0,05
					target	M-L≥10	-	L-M≥10
					genes	M/L≥2	M/L<2&L/M<2	L/M≥2
							M-L<10&L-M<10
6071	6928	535	5536	1392	7463	158	1519	457			50	71	74	2	36	17			964	298	1011	181	55	9
AT1G01610	AT1G55370	AT1G01610	AT1G55370	AT3G09620	AT1G01030	AT5G60070	AT4G15320	AT1G01070			AT1G01183	AT1G01183	AT1G69797	AT1G69797	AT1G01183	AT1G20375			AT1G10260	AT1G08105	AT1G08105	AT1G20390	AT1G30180	AT1G60120
AT1G02530	AT2G45550	AT1G02530	AT2G45550	AT1G05270	AT1G01070	AT4G11460	AT1G15620	AT1G01250			AT1G19464	AT1G11735	AT2G28056	AT5G03552	AT1G19464	AT1G26973			AT1G11150	AT1G10260	AT1G23990	AT1G25886	AT1G31166	AT2G18580
AT1G05550	AT4G10520	AT1G05550	AT4G10520	AT1G10270	AT1G01120	AT1G50180	AT1G15610	AT1G01380			AT1G20375	AT1G19464	AT3G13405		AT1G20375	AT1G26975			AT1G11265	AT1G11150	AT1G30340	AT1G31100	AT1G33550	AT3G10100
AT1G05630	AT3G01680	AT1G05630	AT3G01680	AT5G39400	AT1G01190	AT5G09730	AT1G15630	AT1G02070			AT1G31173	AT1G20375	AT1G11735		AT1G31173	AT1G31358			AT1G13660	AT1G11265	AT1G33300	AT1G31993	AT1G33813	AT3G28400
AT1G07160	AT2G41970	AT1G07160	AT2G41970	AT5G48020	AT1G01200	AT1G22380	AT1G52130	AT1G02460			AT1G48742	AT1G26973	AT1G26973		AT1G48742	AT1G61226			AT1G15560	AT1G13660	AT1G35570	AT1G34590	AT1G33817	AT3G44096
AT1G08730	AT1G54290	AT1G08730	AT1G54290	AT1G51500	AT1G01250	AT3G05610	AT3G28223	AT1G03980			AT1G53683	AT1G26975	AT1G26975		AT1G53683	AT1G62355			AT1G19030	AT1G15560	AT1G58140	AT1G34600	AT1G47320	AT4G20730
AT1G10230	AT1G32010	AT1G10230	AT1G32010	AT4G40080	AT1G01340	AT2G29330	AT3G28220	AT1G03982			AT1G53687	AT1G31173	AT1G31358		AT1G66783	AT1G78478			AT1G19415	AT1G19030	AT1G60120	AT1G36305	AT1G47405	AT5G14830
AT1G10300	AT1G06970	AT1G10300	AT1G06970	AT5G03550	AT1G01355	AT4G28790	AT3G28243	AT1G04500			AT1G66725	AT1G31358	AT1G55591		AT1G66795	AT2G39885			AT1G20390	AT1G19415	AT2G05130	AT1G36610	AT1G48810	AT5G35860
AT1G10360	AT3G11340	AT1G10360	AT3G11340	AT1G18210	AT1G01380	AT5G38990	AT3G28216	AT1G04600			AT1G66783	AT1G48742	AT1G61226		AT1G69795	AT2G41616			AT1G21040	AT1G21290	AT2G10605	AT1G36800	AT1G53630	AT5G37175
AT1G10370	AT3G14540	AT1G10370	AT3G14540	AT2G03150	AT1G01390	AT1G27480	AT3G28230	AT1G05300			AT1G66795	AT1G53683	AT1G62355		AT1G71002	AT2G47585			AT1G21290	AT1G21300	AT2G18580	AT1G36810	AT1G57810
AT1G12020	AT2G22980	AT1G12020	AT2G22980	AT2G29950	AT1G01400	AT2G36750	AT5G11570	AT1G05370			AT1G69795	AT1G53687	AT1G69792		AT1G76135	AT3G10745			AT1G21300	AT1G21330	AT2G19100	AT1G40106	AT1G60310
AT1G14420	AT3G26310	AT1G14420	AT3G26310	AT2G47780	AT1G01410	AT2G24610	AT2G18480	AT1G07000			AT1G69797	AT1G55591	AT1G78478		AT2G19425	AT4G17788			AT1G21330	AT1G21945	AT2G19803	AT1G40112	AT1G62230
AT1G14440	AT3G09620	AT1G14440	AT1G22370	AT5G52630	AT1G01420	AT1G05540	AT1G57750	AT1G08290			AT1G71002	AT1G61226	AT2G39885		AT2G25095	AT4G23713			AT1G21945	AT1G23990	AT2G19806	AT1G40113	AT2G02260
AT1G15210	AT1G22370	AT1G15210	AT5G44495	AT1G20780	AT1G01453	AT1G63370	AT3G61720	AT1G08320			AT1G76135	AT1G62355	AT2G41616		AT2G39175	AT5G01747			AT1G25784	AT1G28323	AT2G34835	AT1G40130	AT2G04820
AT1G15520	AT5G44495	AT1G15520	AT5G24030	AT5G49420	AT1G01460	AT1G29720	AT4G13610	AT1G09890			AT2G19425	AT1G66725	AT2G46255		AT2G40805	AT5G40384			AT1G25886	AT1G28465	AT2G38990	AT1G40131	AT2G15330
AT1G15830	AT5G24030	AT1G15830	AT1G64670	AT2G29605	AT1G01580	AT3G54510	AT3G11402	AT1G11220			AT2G25095	AT1G66783	AT2G47585		AT2G46685	AT5G58465			AT1G27780	AT1G29475	AT3G05415	AT1G40133	AT2G21000
AT1G16150	AT1G64670	AT1G16150	AT1G24220	AT4G26530	AT1G01610	AT3G54520	AT2G47050	AT1G11670			AT2G28056	AT1G66795	AT3G10745		AT3G22886	AT5G62162			AT1G28323	AT1G30150	AT3G10100	AT1G40136	AT2G23880
AT1G17420	AT1G24220	AT1G17420	AT1G01980	AT1G03780	AT1G01900	AT1G64660	AT2G02660	AT1G12130			AT2G34202	AT1G69792	AT3G14385		AT3G26812				AT1G28465	AT1G30180	AT3G15310	AT1G40137	AT2G27935
AT1G20150	AT1G01980	AT1G20150	AT1G56520	AT1G70980	AT1G01980	AT1G32020	AT1G47370	AT1G13680			AT2G34204	AT1G69795	AT3G61897		AT3G26813				AT1G29475	AT1G30340	AT3G24680	AT1G40139	AT2G28980
AT1G20160	AT1G56520	AT1G20160	AT2G39240	AT4G10600	AT1G02040	AT5G06800	AT2G23160	AT1G14540			AT2G34208	AT1G71002	AT4G14811		AT3G26815				AT1G30150	AT1G31030	AT3G25630	AT1G40310	AT2G38520
AT1G20190	AT2G39240	AT1G20190	AT1G78950	AT2G42670	AT1G02050	AT5G48400	AT4G15340	AT1G14600			AT2G39175	AT1G76135	AT4G17788		AT3G26816				AT1G30180	AT1G31166	AT3G26605	AT1G41790	AT3G17200
AT1G20400	AT1G78950	AT1G20400	AT3G45140	AT1G23700	AT1G02065	AT1G01340	AT4G15715	AT1G14630			AT2G40805	AT1G78478	AT5G01747		AT3G26818				AT1G31030	AT1G31993	AT3G27886	AT1G41797	AT3G17260
AT1G20870	AT3G45140	AT1G20870	AT4G36870	AT5G24250	AT1G02070	AT3G26160	AT2G35075	AT1G15540			AT2G46685	AT2G19425	AT5G40384		AT3G26819				AT1G31100	AT1G32040	AT3G28010	AT1G41803	AT3G20990
AT1G21150	AT4G36870	AT1G21150	AT1G74810	AT4G22530	AT1G02074	AT3G26240	AT2G35080	AT1G18100			AT3G13405	AT2G25095	AT5G41663		AT3G55512				AT1G31166	AT1G32045	AT3G28400	AT1G42320	AT3G21010
AT1G21240	AT1G05270	AT1G21240	AT1G33610	AT3G09210	AT1G02180	AT3G28780	AT2G23170	AT1G18400			AT3G22886	AT2G34202	AT5G43603		AT4G03039				AT1G31210	AT1G33300	AT3G29187	AT1G44510	AT3G21020
AT1G21245	AT1G74810	AT1G21245	AT2G24480	AT1G65650	AT1G02190	AT3G19040	AT4G22513	AT1G18410			AT3G26812	AT2G34204	AT5G58465		AT4G03455				AT1G31993	AT1G33550	AT3G29578	AT1G45090	AT3G21030
AT1G22550	AT1G33610	AT1G22550	AT3G12970	AT2G31110	AT1G02205	AT3G12970	AT4G22517	AT1G18773			AT3G26813	AT2G34208	AT5G62162		AT4G10345				AT1G32040	AT1G33813	AT3G29640	AT1G50860	AT3G21040
AT1G23090	AT2G24480	AT1G23090	AT3G19040	AT3G61270	AT1G02335	AT1G74810	AT4G22510	AT1G19630			AT3G26815	AT2G39175	AT1G01183		AT4G23713				AT1G32045	AT1G33817	AT3G30582	AT1G60020	AT3G28240
AT1G24420	AT3G12970	AT1G24420	AT3G28780	AT1G78260	AT1G02340	AT3G45140	AT3G24690	AT1G21360			AT3G26816	AT2G39885	AT1G19464		AT4G30972				AT1G33200	AT1G33835	AT3G43205	AT2G01550	AT3G30724
AT1G24430	AT3G19040	AT1G24430	AT3G26240	AT2G29850	AT1G02390	AT2G39240	AT3G24700	AT1G22220			AT3G26818	AT2G40805	AT1G20375		AT5G03552				AT1G33550	AT1G34545	AT3G50755	AT2G06460	AT3G30727
AT1G25025	AT1G10270	AT1G25025	AT3G26160	AT1G29140	AT1G02391	AT1G24220	AT3G24710	AT1G22440			AT3G26819	AT2G41616	AT1G31173		AT5G04275				AT1G33813	AT1G34967	AT3G55300	AT2G06470	AT3G31023
AT1G28010	AT3G28780	AT1G28010	AT5G03640	AT2G26550	AT1G02400	AT1G64670	AT5G24080	AT1G23140			AT3G55512	AT2G46255	AT1G48742		AT5G24825				AT1G33817	AT1G35186	AT3G61330	AT2G06950	AT3G43715
AT1G29690	AT3G26240	AT1G29690	AT1G32960	AT4G35030	AT1G02460	AT1G22370	AT5G38386	AT1G23149			AT4G03039	AT2G46685	AT1G53683		AT5G39635				AT1G33835	AT1G35360	AT3G62480	AT2G07070	AT3G43825
AT1G30860	AT3G26160	AT1G30860	AT1G01340	AT4G00130	AT1G02530	AT2G41930	AT5G38390	AT1G23150			AT4G03455	AT2G47585	AT1G53687		AT5G39693				AT1G33855	AT1G35535	AT4G14470	AT2G07160	AT3G43828
AT1G31950	AT5G03640	AT1G31950	AT1G04470	AT3G48840	AT1G02540	AT1G22400	AT5G38396	AT1G23380			AT4G10345	AT3G10745	AT1G66725		AT5G62848				AT1G34080	AT1G35570	AT4G19320	AT2G07230	AT3G43830
AT1G32000	AT1G32960	AT1G32000	AT2G18340	AT1G27460	AT1G02550	AT2G22980	AT5G38400	AT1G24070			AT4G13493	AT3G14385	AT1G66783		AT5G63715				AT1G34097	AT1G35690	AT4G21363	AT2G07650	AT3G44650
AT1G32180	AT1G01340	AT1G32180	AT4G14280	AT1G20320	AT1G02570	AT3G14540	AT4G15380	AT1G25230			AT4G13494	AT3G22886	AT1G66795						AT1G34405	AT1G35870	AT4G37570	AT2G07660	AT3G45250
AT1G32950	AT1G04470	AT1G32950	AT4G39490	AT1G18350	AT1G02580	AT2G04066	AT1G52060	AT1G25330			AT4G23375	AT3G26812	AT1G69795						AT1G34545	AT1G43886	AT5G28240	AT2G07730	AT3G46345
AT1G32970	AT2G18340	AT1G32970	AT5G18860	AT5G40900	AT1G02620	AT3G11340	AT4G19330	AT1G25340			AT4G23387	AT3G26813	AT1G71002						AT1G34590	AT1G44510	AT5G35775	AT2G09187	AT3G49765
AT1G33600	AT4G14280	AT1G33600	AT4G16690	AT2G33847	AT1G02770	AT2G01560	AT4G19340	AT1G26690			AT4G23713	AT3G26815	AT1G76135						AT1G34600	AT1G45090	AT5G35860	AT2G10330	AT3G52527
AT1G33680	AT4G39490	AT1G33680	AT1G19670	AT2G36020	AT1G02790	AT1G06970	AT3G21910	AT1G26790			AT4G30972	AT3G26816	AT2G19425						AT1G34740	AT1G46120	AT5G35880	AT2G10660	AT4G01525
AT1G33700	AT5G18860	AT1G33700	AT5G48400	AT3G58970	AT1G02810	AT1G32010	AT3G21900	AT1G27030			AT4G31877	AT3G26818	AT2G25095						AT1G34967	AT1G46552	AT5G37175	AT2G10780	AT4G12275
AT1G34041	AT4G16690	AT1G34041	AT3G45060	AT3G28650	AT1G02813	AT2G41970	AT5G23660	AT1G27650			AT5G03552	AT3G26819	AT2G34202						AT1G35060	AT1G47320	AT5G37476	AT2G11800	AT4G19780
AT1G34070	AT1G19670	AT1G34070	AT5G54062	AT5G38320	AT1G02816	AT3G01680	AT5G25300	AT1G28130			AT5G04275	AT3G55512	AT2G34204						AT1G35186	AT1G47405	AT5G43405	AT2G12195	AT4G20715
AT1G34400	AT5G48400	AT1G34400	AT5G06800	AT4G11911	AT1G02940	AT4G10520	AT5G25290	AT1G28290			AT5G24825	AT3G61897	AT2G34208						AT1G35360	AT1G47435	AT5G46120	AT2G12380	AT4G22065
AT1G43730	AT3G45060	AT1G43730	AT5G07571	AT1G59630	AT1G02950	AT2G22970	AT5G06500	AT1G29195			AT5G26147	AT4G03039	AT2G39175						AT1G35405	AT1G47606	AT5G49090	AT2G12910	AT4G35400
AT1G43780	AT5G54062	AT1G43780	AT5G38420	AT4G22520	AT1G02980	AT3G52080	AT2G38510	AT1G30080			AT5G39635	AT4G03455	AT2G40805						AT1G35465	AT1G47783	AT5G57126	AT2G12920	AT5G17725
AT1G44030	AT5G06800	AT1G44030	AT5G44260	AT4G15765	AT1G03020	AT1G56510	AT3G47130	AT1G30100			AT5G39693	AT4G10345	AT2G46685						AT1G35535	AT1G47860	AT1G20390	AT2G12930	AT5G25305
AT1G46696	AT5G07571	AT1G46696	AT1G32020	AT5G57760	AT1G03022	AT4G25960	AT2G25890	AT1G30660			AT5G62848	AT4G13493	AT3G22886						AT1G35690	AT1G48710	AT1G21040	AT2G12970	AT5G28515
AT1G47660	AT5G38420	AT1G47660	AT2G15080	AT3G23460	AT1G03103	AT5G44870	AT3G22010	AT1G30670			AT5G63715	AT4G13494	AT3G26812						AT1G35760	AT1G48810	AT1G25784	AT2G13190	AT5G28635
AT1G51790	AT5G44260	AT1G51790	AT1G64660	AT5G35900	AT1G03106	AT2G02780	AT3G21920	AT1G31710				AT4G14811	AT3G26813						AT1G35870	AT1G51175	AT1G25886	AT2G13200	AT5G37381
AT1G51800	AT1G32020	AT1G51800	AT3G09130	AT2G32900	AT1G03170	AT2G26610	AT3G21930	AT1G31770				AT4G17788	AT3G26815						AT1G36010	AT1G52087	AT1G27780	AT2G13230	AT5G38230
AT1G52650	AT2G15080	AT1G52650	AT2G18350	AT1G75490	AT1G03340	AT5G35390	AT4G15700	AT1G32100				AT4G23375	AT3G26816						AT1G36120	AT1G52210	AT1G31100	AT2G13990	AT5G38437
AT1G54120	AT1G64660	AT1G54120	AT5G06520	AT1G10657	AT1G03445	AT3G10290	AT4G15710	AT1G32170				AT4G23387	AT3G26818						AT1G36130	AT1G53630	AT1G31210	AT2G14180	AT5G41505
AT1G54230	AT3G09130	AT1G54230	AT3G56360	AT2G02580	AT1G03490	AT2G46480	AT1G27860	AT1G32270				AT4G23713	AT3G26819						AT1G36210	AT1G53810	AT1G33200	AT2G14380	AT5G49790
AT1G55050	AT2G18350	AT1G55050	AT3G54520	AT5G56380	AT1G03495	AT5G58840	AT1G27870	AT1G34440				AT4G30972	AT3G55512						AT1G36225	AT1G54955	AT1G33855	AT2G14640
AT1G56660	AT5G06520	AT1G56660	AT5G13210	AT4G16015	AT1G03700	AT2G29350	AT3G57260	AT1G35750				AT4G31877	AT4G03039						AT1G36305	AT1G57640	AT1G34080	AT2G15380
AT1G56720	AT3G56360	AT1G56720	AT1G33770	AT3G05470	AT1G03710	AT1G12860	AT2G41445	AT1G35910				AT5G01747	AT4G03455						AT1G36360	AT1G57810	AT1G34097	AT2G29165
AT1G57770	AT3G54520	AT1G57770	AT2G17170	AT3G50373	AT1G03720	AT2G45550	AT3G22710	AT1G43650				AT5G03552	AT4G10345						AT1G36590	AT1G58020	AT1G34405	AT3G24390
AT1G58602	AT5G13210	AT1G58602	AT5G26110	AT2G47060	AT1G03780	AT1G44020	AT5G24550	AT1G43800				AT5G04275	AT4G13493						AT1G36600	AT1G58040	AT1G34590	AT3G26265
AT1G61300	AT1G33770	AT1G61300	AT5G48940	AT5G67430	AT1G03790	AT1G55370	AT3G26270	AT1G44800				AT5G24825	AT4G13494						AT1G36605	AT1G58140	AT1G34600	AT3G28315
AT1G62610	AT2G17170	AT1G62610	AT3G54510	AT2G20619	AT1G03800	AT3G59250	AT1G75920	AT1G46264				AT5G26147	AT4G23375						AT1G36610	AT1G60120	AT1G34740	AT3G29032
AT1G63380	AT5G26110	AT1G63380	AT5G39020	AT3G02630	AT1G03810	AT4G37340	AT4G15350	AT1G46408				AT5G39635	AT4G23387						AT1G36630	AT1G60310	AT1G35060	AT3G29480
AT1G63390	AT5G48940	AT1G63390	AT2G15660	AT1G49960	AT1G03820	AT2G45560	AT3G28360	AT1G46480				AT5G39693	AT4G23713						AT1G36720	AT1G62075	AT1G35405	AT3G29550
AT1G63540	AT3G54510	AT1G63540	AT1G29720	AT1G02391	AT1G03840	AT1G05550	AT1G12260	AT1G47990				AT5G40384	AT4G30972						AT1G36800	AT1G62230	AT1G35465	AT3G29615
AT1G63550	AT5G39020	AT1G63550	AT1G63370	AT1G45015	AT1G03850	AT1G10300	AT3G21000	AT1G49800				AT5G41663	AT4G31877						AT1G36810	AT1G62550	AT1G35760	AT3G29776
AT1G63870	AT2G15660	AT1G63870	AT3G01490	AT4G22380	AT1G03870	AT1G10370	AT1G51490	AT1G49810				AT5G43603	AT5G03552						AT1G37160	AT1G62695	AT1G36010	AT3G29778
AT1G63880	AT1G29720	AT1G63880	AT3G13830	AT5G46390	AT1G03880	AT1G14440	AT1G23130	AT1G49860				AT5G58465	AT5G04275						AT1G37190	AT1G64240	AT1G36120	AT3G30413
AT1G65320	AT1G63370	AT1G65320	AT5G07760	AT5G14020	AT1G03890	AT1G20400	AT4G10660	AT1G53180				AT5G62162	AT5G24825						AT1G37340	AT1G65485	AT1G36130	AT3G30433
AT1G66660	AT3G01490	AT1G66660	AT1G05540	AT5G42410	AT1G03900	AT1G20870	AT4G10680	AT1G53660				AT5G62848	AT5G26147						AT1G37405	AT1G65750	AT1G36210	AT3G30436
AT1G66910	AT3G13830	AT1G66910	AT5G46490	AT5G19170	AT1G03905	AT1G22550	AT4G10670	AT1G54000				AT5G63715	AT5G39635						AT1G37867	AT2G02260	AT1G36225	AT3G30570
AT1G67220	AT5G07760	AT1G67220	AT4G08360	AT5G67010	AT1G03980	AT1G28010	AT3G22020	AT1G54010					AT5G39693						AT1G38185	AT2G03860	AT1G36305	AT3G30695
AT1G68400	AT1G05540	AT1G68400	AT2G24610	AT2G45434	AT1G03982	AT1G32000	AT3G22030	AT1G54020					AT5G62848						AT1G38212	AT2G03970	AT1G36360	AT3G30810
AT1G68840	AT5G46490	AT1G68840	AT2G36750	AT1G55780	AT1G03990	AT1G32970	AT3G22050	AT1G55110					AT5G63715						AT1G38230	AT2G04200	AT1G36590	AT3G30838
AT1G68845	AT4G08360	AT1G68845	AT1G27480	AT2G28600	AT1G04090	AT1G33600	AT3G22040	AT1G55740											AT1G38280	AT2G04470	AT1G36600	AT3G31310
AT1G69690	AT2G24610	AT1G69690	AT4G36700	AT1G27213	AT1G04150	AT1G44030	AT3G22022	AT1G56100											AT1G38300	AT2G04820	AT1G36605	AT3G31530
AT1G70820	AT2G36750	AT1G70820	AT2G47430	AT4G04930	AT1G04180	AT1G46696	AT2G37590	AT1G57850											AT1G38360	AT2G05130	AT1G36610	AT3G31540
AT1G71410	AT1G27480	AT1G71410	AT5G07570	AT1G59725	AT1G04220	AT1G51800	AT1G23670	AT1G58270											AT1G38410	AT2G05340	AT1G36630	AT3G31935
AT1G73190	AT4G36700	AT1G73190	AT5G07572	AT5G04360	AT1G04250	AT1G63540	AT5G35760	AT1G58390											AT1G38450	AT2G05390	AT1G36720	AT3G32043
AT1G73200	AT2G47430	AT1G73200	AT5G42750	AT3G50560	AT1G04380	AT1G63550	AT1G23660	AT1G58400											AT1G38710	AT2G05435	AT1G36800	AT3G32092
AT1G78230	AT5G07570	AT1G78230	AT4G10510	AT5G67020	AT1G04445	AT1G63880	AT1G23610	AT1G58410											AT1G39590	AT2G05450	AT1G36810	AT3G32110
AT1G78995	AT5G39400	AT1G78995	AT1G63350	AT3G01840	AT1G04450	AT1G67220	AT1G23650	AT1G60130											AT1G39990	AT2G06560	AT1G37160	AT3G32295
AT1G79110	AT5G07572	AT1G79110	AT2G26420	AT3G43960	AT1G04470	AT1G68840	AT1G23600	AT1G61810											AT1G40072	AT2G06950	AT1G37190	AT3G32300
AT1G79790	AT5G42750	AT1G79790	AT4G31870	AT1G48060	AT1G04500	AT1G68845	AT1G23580	AT1G61820											AT1G40073	AT2G09800	AT1G37340	AT3G33084
AT1G79890	AT4G10510	AT1G79890	AT5G39010	AT2G19800	AT1G04501	AT1G69690	AT1G23570	AT1G62333											AT1G40077	AT2G09910	AT1G37405	AT3G33115
AT1G80080	AT1G63350	AT1G80080	AT1G44130	AT5G60000	AT1G04540	AT1G71410	AT1G23630	AT1G62350											AT1G40095	AT2G10605	AT1G37867	AT3G33118
AT2G01021	AT2G26420	AT2G01021	AT2G34990	AT5G36690	AT1G04560	AT2G13360	AT1G23590	AT1G62360											AT1G40101	AT2G13940	AT1G38185	AT3G39230
AT2G01023	AT4G31870	AT2G01023	AT4G31875	AT2G25630	AT1G04580	AT2G21710	AT2G32870	AT1G62540											AT1G40106	AT2G14220	AT1G38212	AT3G42057
AT2G01280	AT5G39010	AT2G01280	AT5G38990	AT1G23780	AT1G04600	AT2G23840	AT1G47603	AT1G62560											AT1G40112	AT2G14245	AT1G38230	AT3G42290
AT2G03600	AT1G44130	AT2G03600	AT3G15940	AT1G09000	AT1G04660	AT2G26490	AT1G47600	AT1G62810											AT1G40113	AT2G14420	AT1G38280	AT3G42313
AT2G03933	AT2G34990	AT2G03933	AT4G20940	AT3G01830	AT1G04670	AT2G27380	AT5G54360	AT1G63030											AT1G40117	AT2G14430	AT1G38300	AT3G42383
AT2G05370	AT4G31875	AT2G05370	AT1G80470	AT3G46300	AT1G04890	AT2G28160	AT1G47400	AT1G63080											AT1G40127	AT2G14605	AT1G38360	AT3G42386
AT2G05900	AT5G38990	AT2G05900	AT4G05360	AT4G05494	AT1G05080	AT2G29290	AT1G47395	AT1G63410											AT1G40130	AT2G15330	AT1G38410	AT3G42993
AT2G06845	AT3G15940	AT2G06845	AT4G28790	AT3G04350	AT1G05085	AT2G29300	AT1G58340	AT1G64060											AT1G40131	AT2G16000	AT1G38450	AT3G42996
AT2G11010	AT4G20940	AT2G11010	AT4G25580	AT4G36820	AT1G05230	AT2G29310	AT4G13490	AT1G64100											AT1G40133	AT2G16180	AT1G38710	AT3G43000
AT2G12480	AT1G80470	AT2G12480	AT3G18810	AT1G50970	AT1G05240	AT2G29360	AT5G53250	AT1G64540											AT1G40136	AT2G16840	AT1G39590	AT3G43175
AT2G13360	AT4G05360	AT2G13360	AT2G29330	AT2G15025	AT1G05250	AT2G31070	AT5G53240	AT1G64620											AT1G40137	AT2G18580	AT1G39990	AT3G43304
AT2G13650	AT4G28790	AT2G13650	AT5G28470	AT1G09490	AT1G05260	AT2G33100	AT5G53260	AT1G65500											AT1G40139	AT2G18820	AT1G40072	AT3G43315
AT2G14378	AT4G25580	AT2G14378	AT4G10530	AT1G35140	AT1G05270	AT2G35210	AT5G53270	AT1G65550											AT1G40141	AT2G19100	AT1G40073	AT3G43320
AT2G14820	AT5G48020	AT2G14820	AT2G39010	AT1G64360	AT1G05280	AT2G36430	AT3G46270	AT1G66360											AT1G40143	AT2G19803	AT1G40077	AT3G43355
AT2G15170	AT3G18810	AT2G15170	AT2G16910	AT2G18721	AT1G05290	AT2G36500	AT3G46260	AT1G66370											AT1G40150	AT2G19806	AT1G40095	AT3G43681
AT2G15180	AT2G29330	AT2G15180	AT2G16380	AT5G54220	AT1G05291	AT2G40460	AT2G17950	AT1G66460											AT1G40230	AT2G21000	AT1G40101	AT3G44093
AT2G15420	AT5G28470	AT2G15420	AT3G26330	AT4G30180	AT1G05300	AT2G40620	AT3G16390	AT1G66480											AT1G40310	AT2G23880	AT1G40106	AT3G45253
AT2G17000	AT4G10530	AT2G17000	AT5G15680	AT1G12810	AT1G05310	AT2G41940	AT1G75900	AT1G67265											AT1G41710	AT2G24660	AT1G40112	AT3G47230
AT2G17180	AT2G39010	AT2G17180	AT2G13350	AT1G78770	AT1G05370	AT2G43445	AT2G28340	AT1G67710											AT1G41720	AT2G25975	AT1G40113	AT3G47240
AT2G18670	AT2G16910	AT2G18670	AT2G38500	AT1G19240	AT1G05400	AT2G45570	AT4G19260	AT1G67750											AT1G41775	AT2G27375	AT1G40117	AT4G02312
AT2G18680	AT2G16380	AT2G18680	AT1G78990	AT1G28710	AT1G05410	AT2G45580	AT4G19250	AT1G67760											AT1G41790	AT2G27935	AT1G40127	AT4G02960
AT2G19310	AT3G26330	AT2G19310	AT3G05610	AT2G40920	AT1G05420	AT2G47890	AT2G47870	AT1G67770											AT1G41797	AT2G28980	AT1G40130	AT4G03300
AT2G19650	AT5G15680	AT2G19650	AT3G25760	AT2G18470	AT1G05450	AT3G13380	AT2G47880	AT1G67810											AT1G41803	AT2G31520	AT1G40131	AT4G03650
AT2G20616	AT2G13350	AT2G20616	AT5G61280	AT1G63710	AT1G05460	AT3G13840	AT3G62180	AT1G68330											AT1G41810	AT2G34835	AT1G40133	AT4G03750
AT2G21680	AT2G38500	AT2G21680	AT1G72000	AT5G25430	AT1G05500	AT3G14530	AT3G21830	AT1G68450											AT1G41896	AT2G38520	AT1G40136	AT4G03760
AT2G21710	AT1G78990	AT2G21710	AT2G17010	AT3G49307	AT1G05510	AT3G14550	AT3G47740	AT1G69818											AT1G41900	AT2G38990	AT1G40137	AT4G03770
AT2G21830	AT3G05610	AT2G21830	AT1G22380	AT3G26782	AT1G05540	AT3G26170	AT3G47760	AT1G69820											AT1G42050	AT2G40680	AT1G40139	AT4G03840
AT2G23000	AT3G25760	AT2G23000	AT5G09730	AT2G03010	AT1G05550	AT3G42990	AT3G47770	AT1G69920											AT1G42320	AT3G05415	AT1G40141	AT4G03920
AT2G23840	AT5G61280	AT2G23840	AT4G05310	AT2G40740	AT1G05580	AT3G46480	AT3G47750	AT1G70500											AT1G42360	AT3G10100	AT1G40143	AT4G04130
AT2G25680	AT1G72000	AT2G25680	AT3G23870	AT4G29770	AT1G05630	AT3G46690	AT5G22560	AT1G70510											AT1G42365	AT3G14500	AT1G40150	AT4G04155
AT2G26330	AT2G17010	AT2G26330	AT2G07560	AT2G21740	AT1G05650	AT3G49260	AT4G19760	AT1G70680											AT1G42370	AT3G14517	AT1G40230	AT4G04157
AT2G26490	AT1G22380	AT2G26490	AT1G33860	AT5G15500	AT1G05660	AT3G53550	AT4G19770	AT1G70870											AT1G42375	AT3G15310	AT1G40310	AT4G04165
AT2G26570	AT5G09730	AT2G26570	AT1G30740	AT1G20810	AT1G05800	AT3G54530	AT3G26120	AT1G70920											AT1G42745	AT3G17050	AT1G41710	AT4G05300
AT2G27380	AT4G05310	AT2G27380	AT2G40340	AT5G05720	AT1G06080	AT3G59140	AT3G28910	AT1G71150											AT1G43250	AT3G17200	AT1G41720	AT4G06497
AT2G27410	AT3G23870	AT2G27410	AT1G79915	AT2G44581	AT1G06090	AT3G59260	AT5G10280	AT1G72120											AT1G43444	AT3G17260	AT1G41775	AT4G06509
AT2G28160	AT2G07560	AT2G28160	AT1G73310	AT1G69630	AT1G06100	AT4G00150	AT5G23989	AT1G72200											AT1G43502	AT3G20975	AT1G41790	AT4G06517
AT2G29290	AT1G33860	AT2G29290	AT1G47450	AT1G59530	AT1G06120	AT4G00700	AT5G23990	AT1G72220											AT1G43740	AT3G20990	AT1G41797	AT4G06538
AT2G29300	AT1G30740	AT2G29300	AT1G50180	AT4G14980	AT1G06135	AT4G01830	AT5G17720	AT1G72230											AT1G43750	AT3G21010	AT1G41803	AT4G06566
AT2G29310	AT2G40340	AT2G29310	AT4G00360	AT2G41350	AT1G06220	AT4G03830	AT4G13420	AT1G73590											AT1G43870	AT3G21020	AT1G41810	AT4G06584
AT2G29360	AT1G79915	AT2G29360	AT1G02570	AT1G47410	AT1G06270	AT4G05250	AT3G45577	AT1G73850											AT1G43880	AT3G21030	AT1G41896	AT4G06604
AT2G30140	AT1G73310	AT2G30140	AT4G11460	AT5G18450	AT1G06280	AT4G11470	AT3G45580	AT1G73860											AT1G43883	AT3G21040	AT1G41900	AT4G06660
AT2G30424	AT1G47450	AT2G30424	AT4G04830	AT5G52500	AT1G06310	AT4G11570	AT3G21960	AT1G74080											AT1G43886	AT3G21050	AT1G42050	AT4G06670
AT2G31030	AT1G50180	AT2G31030	AT1G63750	AT2G42710	AT1G06320	AT4G11900	AT3G21970	AT1G75500											AT1G44045	AT3G22133	AT1G42320	AT4G06720
AT2G31070	AT4G00360	AT2G31070	AT3G28520	AT5G03800	AT1G06330	AT4G12290	AT3G22000	AT1G75510											AT1G44510	AT3G22136	AT1G42360	AT4G07315
AT2G31550	AT1G02570	AT2G31550	AT2G44380	AT1G55730	AT1G06340	AT4G12980	AT3G21950	AT1G75600											AT1G45070	AT3G22340	AT1G42365	AT4G07920
AT2G31830	AT4G11460	AT2G31830	AT3G28810	AT1G53680	AT1G06350	AT4G13510	AT3G21990	AT1G75710											AT1G45090	AT3G24675	AT1G42370	AT4G08105
AT2G32680	AT4G04830	AT2G32680	AT5G28030	AT5G42460	AT1G06360	AT4G18390	AT3G21980	AT1G76420											AT1G45140	AT3G24680	AT1G42375	AT4G08262
AT2G32770	AT1G63750	AT2G32770	AT5G60070	AT1G77780	AT1G06800	AT4G19530	AT1G16930	AT1G77100											AT1G46120	AT3G25630	AT1G42745	AT4G08375
AT2G33100	AT1G51500	AT2G33100	AT1G30800	AT1G51440	AT1G06810	AT4G21820	AT5G49260	AT1G77110											AT1G46552	AT3G25815	AT1G43250	AT4G08750
AT2G33380	AT3G28520	AT2G33380	AT1G55800	AT4G31920	AT1G06970	AT4G23160	AT1G51820	AT1G77520											AT1G46624	AT3G25826	AT1G43444	AT4G08830
AT2G34170	AT2G44380	AT2G34170	AT1G52880	AT1G66130	AT1G06980	AT4G23290	AT3G50170	AT1G77640											AT1G47320	AT3G26605	AT1G43502	AT4G10690
AT2G34355	AT3G28810	AT2G34355	AT2G10440	AT1G11765	AT1G06990	AT4G25540	AT3G50180	AT1G77690											AT1G47360	AT3G27886	AT1G43740	AT4G26360
AT2G35210	AT5G28030	AT2G35210	AT1G28040	AT1G30960	AT1G07000	AT4G26350	AT4G00190	AT1G77700											AT1G47405	AT3G28010	AT1G43750	AT5G06805
AT2G35550	AT5G60070	AT2G35550	AT4G10540	AT1G28390	AT1G07090	AT4G38890	AT3G10595	AT1G78000											AT1G47435	AT3G28240	AT1G43870	AT5G24915
AT2G35940	AT1G30800	AT2G35940	AT5G09710	AT4G26270	AT1G07160	AT4G39500	AT3G10590	AT1G78090											AT1G47520	AT3G28400	AT1G43880	AT5G27895
AT2G36050	AT1G55800	AT2G36050	AT2G23210	AT3G47410	AT1G07430	AT5G04220	AT1G66390	AT1G78170											AT1G47606	AT3G28915	AT1G43883	AT5G28100
AT2G36430	AT1G52880	AT2G36430	AT2G23530	AT3G28570	AT1G07550	AT5G11060	AT1G62981	AT1G78490											AT1G47783	AT3G29156	AT1G44045	AT5G28165
AT2G36500	AT2G10440	AT2G36500	AT1G29680	AT5G18037	AT1G07640	AT5G13370	AT1G62980	AT1G79450											AT1G47816	AT3G29187	AT1G45070	AT5G28523
AT2G36800	AT1G28040	AT2G36800	AT3G05602	AT5G51760	AT1G07645	AT5G15430	AT1G62978	AT1G79520											AT1G47860	AT3G29578	AT1G45140	AT5G29020
AT2G37450	AT4G10540	AT2G37450	AT3G02810	AT3G50460	AT1G07720	AT5G17860	AT4G09610	AT1G80130											AT1G47950	AT3G29640	AT1G46624	AT5G29022
AT2G40400	AT5G09710	AT2G40400	AT1G02540	AT3G03540	AT1G07850	AT5G27890	AT4G09600	AT1G80140											AT1G48710	AT3G29776	AT1G47360	AT5G29075
AT2G40460	AT2G23210	AT2G40460	AT4G00110	AT1G34140	AT1G07860	AT5G28380	AT5G37870	AT1G80330											AT1G48810	AT3G29778	AT1G47520	AT5G30102
AT2G40610	AT2G23530	AT2G40610	AT4G00050	AT2G17680	AT1G07900	AT5G32590	AT1G16940	AT1G80340											AT1G50810	AT3G29786	AT1G47816	AT5G30207
AT2G40620	AT1G29680	AT2G40620	AT3G52310	AT2G38304	AT1G08065	AT5G35380	AT4G12510	AT1G80730											AT1G50860	AT3G29798	AT1G47950	AT5G30410
AT2G41940	AT3G05602	AT2G41940	AT2G43440	AT3G16530	AT1G08080	AT5G37450	AT3G28260	AT1G80760											AT1G51175	AT3G30570	AT1G50810	AT5G31355
AT2G41945	AT3G02810	AT2G41945	AT2G21480	AT3G26855	AT1G08090	AT5G37630	AT3G28250	AT2G01340											AT1G51750	AT3G30582	AT1G50860	AT5G31496
AT2G42005	AT1G02540	AT2G42005	AT2G25540	AT4G14810	AT1G08100	AT5G38410	AT4G22800	AT2G01610											AT1G52010	AT3G30724	AT1G51750	AT5G31651
AT2G42380	AT4G00110	AT2G42380	AT1G27490	AT4G14815	AT1G08135	AT5G38430	AT1G14550	AT2G02240											AT1G52020	AT3G30727	AT1G52010	AT5G31662
AT2G42860	AT4G00050	AT2G42860	AT3G61970	AT1G06270	AT1G08140	AT5G47560	AT1G16410	AT2G18550											AT1G52087	AT3G31023	AT1G52020	AT5G31668
AT2G43445	AT3G52310	AT2G43445	AT1G22360	AT4G18710	AT1G08150	AT5G49665	AT2G16960	AT2G19900											AT1G52210	AT3G31420	AT1G60020	AT5G31685
AT2G44040	AT2G43440	AT2G44040	AT1G62620	AT1G32560	AT1G08160	AT5G60080	AT2G22060	AT2G20100											AT1G53630	AT3G31422	AT1G67240	AT5G31719
AT2G45570	AT2G21480	AT2G45570	AT1G69480	AT1G47495	AT1G08170	AT5G66150	AT5G50600	AT2G21770											AT1G53810	AT3G32035	AT1G78350	AT5G31752
AT2G45580	AT2G25540	AT2G45580	AT4G16990	AT1G55990	AT1G08290		AT5G02360	AT2G21880											AT1G54955	AT3G32415	AT2G01022	AT5G31873
AT2G46860	AT1G27490	AT2G46860	AT1G63360	AT5G17760	AT1G08320		AT5G37920	AT2G22000											AT1G57640	AT3G42806	AT2G01024	AT5G32107
AT2G47890	AT3G61970	AT2G47890	AT1G17910	AT4G00170	AT1G08340		AT5G16080	AT2G22190											AT1G57810	AT3G43090	AT2G01026	AT5G32511
AT2G48110	AT1G22360	AT2G48110	AT1G11810	AT3G15920	AT1G08430		AT1G51480	AT2G22520											AT1G58020	AT3G43205	AT2G01028	AT5G32520
AT2G48120	AT4G40080	AT2G48120	AT1G26500	AT2G26370	AT1G08440		AT1G51470	AT2G23010											AT1G58040	AT3G43315	AT2G01029	AT5G32525
AT3G01500	AT1G62620	AT3G01500	AT3G14300	AT1G15550	AT1G08465		AT1G26320	AT2G23030											AT1G60020	AT3G43320	AT2G01034	AT5G32598
AT3G01870	AT1G69480	AT3G01870	AT1G74820	AT1G26350	AT1G08670		AT1G26310	AT2G23040											AT1G60310	AT3G43654	AT2G01037	AT5G32600
AT3G01930	AT4G16990	AT3G01930	AT5G50630	AT4G19000	AT1G08730		AT2G28810	AT2G25510											AT1G62075	AT3G43715	AT2G01040	AT5G32622
AT3G02300	AT1G63360	AT3G02300	AT3G17330	AT4G18620	AT1G08860		AT5G37910	AT2G26390											AT1G62230	AT3G43825	AT2G01550	AT5G32624
AT3G03470	AT1G17910	AT3G03470	AT4G28780	AT4G13820	AT1G08990		AT5G37900	AT2G27880											AT1G62550	AT3G43828	AT2G03990	AT5G33050
AT3G05620	AT1G11810	AT3G05620	AT4G28775	AT5G36780	AT1G09000		AT1G23320	AT2G28090											AT1G62695	AT3G43830	AT2G04140	AT5G33252
AT3G05630	AT1G26500	AT3G05630	AT2G24680	AT5G57670	AT1G09026		AT2G31081	AT2G28140											AT1G64240	AT3G44096	AT2G04330	AT5G33434
AT3G06960	AT3G14300	AT3G06960	AT2G28270	AT2G23110	AT1G09030		AT5G07510	AT2G28510											AT1G65485	AT3G44425	AT2G04670	AT5G33442
AT3G09550	AT1G74820	AT3G09550	AT3G01880	AT1G57670	AT1G09080		AT5G07530	AT2G28660											AT1G65750	AT3G44640	AT2G05110	AT5G34836
AT3G13380	AT5G50630	AT3G13380	AT5G05160	AT1G09380	AT1G09090		AT5G07520	AT2G28790											AT1G67240	AT3G44650	AT2G05200	AT5G34849
AT3G13770	AT3G17330	AT3G13770	AT3G09140	AT4G29740	AT1G09240		AT1G55440	AT2G29125											AT1G78350	AT3G44705	AT2G05460	AT5G34851
AT3G13840	AT4G28780	AT3G13840	AT2G20800	AT4G11655	AT1G09350		AT5G03590	AT2G29660											AT2G01022	AT3G44793	AT2G05490	AT5G34864
AT3G13900	AT4G28775	AT3G13900	AT4G00600	AT5G23650	AT1G09360		AT5G03580	AT2G30230											AT2G01024	AT3G45250	AT2G05550	AT5G34867
AT3G14530	AT2G24680	AT3G14530	AT2G23200	AT1G71000	AT1G09380		AT5G06710	AT2G30890											AT2G01026	AT3G45256	AT2G05560	AT5G36860
AT3G14550	AT2G28270	AT3G14550	AT5G20710	AT2G07120	AT1G09420		AT4G13700	AT2G30933											AT2G01028	AT3G45446	AT2G05562	AT5G36905
AT3G17130	AT3G01880	AT3G17130	AT3G10510	AT5G35960	AT1G09480		AT5G24130	AT2G30940											AT2G01029	AT3G45550	AT2G05564	AT5G36935
AT3G18660	AT5G05160	AT3G18660	AT3G42800	AT1G22490	AT1G09483		AT5G24140	AT2G31160											AT2G01034	AT3G45755	AT2G06100	AT5G39185
AT3G20030	AT3G09140	AT3G20030	AT4G05240	AT1G69790	AT1G09490		AT4G15310	AT2G31180											AT2G01037	AT3G46345	AT2G06110	AT5G44925
AT3G20100	AT2G20800	AT3G20100	AT4G05230	AT5G21130	AT1G09500		AT2G03290	AT2G32160											AT2G01040	AT3G46375	AT2G06150
AT3G22400	AT4G00600	AT3G22400	AT5G28640	AT1G73230	AT1G09510		AT4G11610	AT2G32487											AT2G01550	AT3G47230	AT2G06180
AT3G22860	AT2G23200	AT3G22860	AT1G17810	AT1G21327	AT1G09550		AT4G14465	AT2G34070											AT2G02260	AT3G49280	AT2G06290
AT3G22870	AT5G20710	AT3G22870	AT3G55580	AT1G21950	AT1G09620		AT5G55250	AT2G34140											AT2G03860	AT3G49765	AT2G06310
AT3G23410	AT3G10510	AT3G23410	AT2G24580	AT3G16250	AT1G09665		AT5G55240	AT2G34490											AT2G03970	AT3G50755	AT2G06330
AT3G23420	AT3G42800	AT3G23420	AT1G02980	AT3G49210	AT1G09790		AT1G32430	AT2G35290											AT2G03990	AT3G52527	AT2G06370
AT3G23880	AT4G05240	AT3G23880	AT1G44478	AT1G53645	AT1G09890		AT1G32420	AT2G35960											AT2G04140	AT3G55300	AT2G06460
AT3G26170	AT4G05230	AT3G26170	AT2G02890	AT5G37550	AT1G09930		AT3G44770	AT2G36080											AT2G04200	AT3G56277	AT2G06470
AT3G26180	AT5G28640	AT3G26180	AT5G48090	AT5G65730	AT1G09932		AT3G10585	AT2G37460											AT2G04330	AT3G58865	AT2G06480
AT3G26300	AT1G17810	AT3G26300	AT1G20500	AT5G37270	AT1G09935		AT3G10580	AT2G38120											AT2G04470	AT3G59720	AT2G06540
AT3G28880	AT3G55580	AT3G28880	AT5G17050	AT1G56430	AT1G09960		AT2G40470	AT2G38530											AT2G04670	AT3G61330	AT2G06630
AT3G29034	AT2G24580	AT3G29034	AT1G55550	AT1G06120	AT1G10010		AT2G21030	AT2G39350											AT2G04820	AT3G62455	AT2G06640
AT3G29570	AT1G02980	AT3G29570	AT1G44970	AT3G16555	AT1G10220		AT2G21010	AT2G39540											AT2G05110	AT3G62480	AT2G06830
AT3G29720	AT1G44478	AT3G29720	AT3G58410	AT1G67390	AT1G10230		AT2G21040	AT2G39820											AT2G05200	AT3G62490	AT2G06860
AT3G30230	AT2G02890	AT3G30230	AT5G25250	AT2G22620	AT1G10240		AT2G21045	AT2G39830											AT2G05340	AT3G62520	AT2G06870
AT3G31415	AT5G48090	AT3G31415	AT2G14100	AT3G04545	AT1G10250		AT4G31950	AT2G40475											AT2G05390	AT4G01490	AT2G06965
AT3G31950	AT1G20500	AT3G31950	AT3G59180	AT3G04540	AT1G10270		AT4G32810	AT2G40530											AT2G05435	AT4G01515	AT2G07010
AT3G32160	AT5G17050	AT3G32160	AT2G32550	AT5G42500	AT1G10300		AT2G18570	AT2G41230											AT2G05450	AT4G01525	AT2G07070
AT3G32200	AT1G55550	AT3G32200	AT3G55870	AT2G02350	AT1G10360		AT3G26930	AT2G41475											AT2G05460	AT4G01530	AT2G07160
AT3G42060	AT1G44970	AT3G42060	AT5G13380	AT2G07040	AT1G10370		AT5G37300	AT2G41480											AT2G05490	AT4G01975	AT2G07220
AT3G42990	AT3G58410	AT3G42990	AT1G78955	AT3G58380	AT1G10380		AT1G49250	AT2G41650											AT2G05550	AT4G02317	AT2G07230
AT3G43153	AT5G25250	AT3G43153	AT1G20860	AT3G61898	AT1G10385		AT4G13260	AT2G41660											AT2G05560	AT4G03300	AT2G07650
AT3G44070	AT2G14100	AT3G44070	AT2G23180	AT2G03720	AT1G10400		AT4G22810	AT2G41800											AT2G05562	AT4G04120	AT2G07660
AT3G45720	AT3G59180	AT3G45720	AT5G58180	AT5G24110	AT1G10480		AT1G52120	AT2G41810											AT2G05564	AT4G04130	AT2G07700
AT3G45840	AT2G32550	AT3G45840	AT2G20570	AT5G01740	AT1G10585		AT2G30130	AT2G42540											AT2G06100	AT4G08134	AT2G07730
AT3G45870	AT3G55870	AT3G45870	AT2G36261	AT5G60500	AT1G10586		AT1G02190	AT2G42610											AT2G06110	AT4G08750	AT2G07740
AT3G46480	AT5G13380	AT3G46480	AT2G04070	AT3G42148	AT1G10588		AT1G02205	AT2G43150											AT2G06150	AT4G09480	AT2G07789
AT3G46510	AT1G78955	AT3G46510	AT2G36790	AT4G25845	AT1G10620		AT4G23360	AT2G43480											AT2G06180	AT4G09745	AT2G09187
AT3G46690	AT1G20860	AT3G46690	AT5G59130	AT5G03720	AT1G10652		AT3G52525	AT2G43890											AT2G06290	AT4G10690	AT2G09860
AT3G46720	AT2G23180	AT3G46720	AT1G56410	AT5G11990	AT1G10657		AT4G13955	AT2G44470											AT2G06310	AT4G10865	AT2G09920
AT3G47250	AT5G58180	AT3G47250	AT5G18870	AT5G15180	AT1G10680		AT5G26090	AT2G45140											AT2G06330	AT4G11200	AT2G09930
AT3G47780	AT2G20570	AT3G47780	AT1G34580	AT1G21975	AT1G10747		AT1G66020	AT2G45210											AT2G06370	AT4G11945	AT2G10130
AT3G49170	AT2G36261	AT3G49170	AT2G04160	AT1G75160	AT1G10750		AT1G66030	AT2G45660											AT2G06460	AT4G12180	AT2G10180
AT3G49260	AT2G04070	AT3G49260	AT2G33020	AT5G22870	AT1G10880		AT1G66040	AT2G46590											AT2G06470	AT4G12275	AT2G10210
AT3G50010	AT5G03550	AT3G50010	AT4G11540	AT1G66855	AT1G11070		AT4G23370	AT2G46640											AT2G06480	AT4G13470	AT2G10280
AT3G51590	AT2G36790	AT3G51590	AT3G48950	AT3G18220	AT1G11080		AT2G37740	AT2G46970											AT2G06540	AT4G14460	AT2G10310
AT3G53550	AT5G59130	AT3G53550	AT5G60350	AT3G55940	AT1G11190		AT2G37720	AT2G46990											AT2G06560	AT4G14470	AT2G10320
AT3G54530	AT1G56410	AT3G54530	AT3G48630	AT1G61640	AT1G11210		AT2G37730	AT2G47570											AT2G06630	AT4G15860	AT2G10330
AT3G54580	AT5G18870	AT3G54580	AT3G22330	AT3G04100	AT1G11220		AT3G47170	AT2G48090											AT2G06640	AT4G16010	AT2G10540
AT3G56530	AT1G34580	AT3G56530	AT1G59453	AT3G15820	AT1G11230		AT3G47180	AT3G01516											AT2G06830	AT4G16020	AT2G10640
AT3G56540	AT2G04160	AT3G56540	AT2G39250	AT3G56891	AT1G11250		AT2G21930	AT3G02000											AT2G06860	AT4G16935	AT2G10650
AT3G56660	AT2G33020	AT3G56660	AT1G46912	AT4G40010	AT1G11270		AT4G08910	AT3G03270											AT2G06870	AT4G19320	AT2G10660
AT3G56980	AT4G11540	AT3G56980	AT4G15500	AT2G29880	AT1G11370		AT3G43860	AT3G03272											AT2G06950	AT4G19780	AT2G10680
AT3G59140	AT3G48950	AT3G59140	AT5G41410	AT2G16750	AT1G11450		AT5G17750	AT3G04070											AT2G06965	AT4G19790	AT2G10710
AT3G59220	AT5G60350	AT3G59220	AT3G63470	AT1G62000	AT1G11460		AT5G17740	AT3G04510											AT2G07010	AT4G20490	AT2G10770
AT3G59260	AT3G48630	AT3G59260	AT1G56550	AT2G37610	AT1G11470		AT2G32610	AT3G04520											AT2G07070	AT4G20500	AT2G10780
AT3G59740	AT3G22330	AT3G59740	AT4G28670	AT5G16567	AT1G11510		AT2G32620	AT3G05155											AT2G07160	AT4G20510	AT2G10790
AT3G59840	AT1G59453	AT3G59840	AT4G10560	AT1G62590	AT1G11520		AT2G45430	AT3G06020											AT2G07220	AT4G20715	AT2G11290
AT3G60960	AT2G39250	AT3G60960	AT1G65800	AT3G45960	AT1G11560		AT4G15370	AT3G06370											AT2G07230	AT4G20725	AT2G11300
AT3G61962	AT1G46912	AT3G61962	AT3G58120	AT5G38710	AT1G11570		AT1G65880	AT3G06435											AT2G07650	AT4G20730	AT2G11410
AT3G63360	AT4G15500	AT3G63360	AT1G65200	AT4G34180	AT1G11572		AT1G65890	AT3G07260											AT2G07660	AT4G21363	AT2G11430
AT4G00150	AT5G41410	AT4G00150	AT2G29370	AT4G02235	AT1G11580		AT4G05470	AT3G09270											AT2G07700	AT4G22065	AT2G11650
AT4G00700	AT3G63470	AT4G00700	AT3G42880	AT3G01345	AT1G11600		AT5G48010	AT3G10815											AT2G07730	AT4G27597	AT2G11750
AT4G01820	AT1G56550	AT4G01820	AT2G32835	AT5G37030	AT1G11608		AT5G54320	AT3G10960											AT2G07740	AT4G32215	AT2G11800
AT4G01830	AT4G28670	AT4G01830	AT2G04080	AT3G51050	AT1G11610		AT5G54330	AT3G10986											AT2G07789	AT4G32220	AT2G11940
AT4G03830	AT4G10560	AT4G03830	AT4G19520	AT3G10520	AT1G11670		AT5G54340	AT3G11050											AT2G09187	AT4G35400	AT2G12060
AT4G03930	AT1G65800	AT4G03930	AT5G50220	AT3G48940	AT1G11740		AT3G47040	AT3G12203											AT2G09800	AT4G37570	AT2G12100
AT4G05250	AT3G58120	AT4G05250	AT5G07180	AT4G29273	AT1G11765		AT3G47020	AT3G12710											AT2G09860	AT5G07505	AT2G12110
AT4G05540	AT1G65200	AT4G05540	AT1G45191	AT1G12940	AT1G11770		AT3G47030	AT3G12880											AT2G09910	AT5G10670	AT2G12120
AT4G08370	AT1G18210	AT4G08370	AT3G28320	AT1G75450	AT1G11780		AT1G64940	AT3G13630											AT2G09920	AT5G13205	AT2G12130
AT4G08380	AT2G29370	AT4G08380	AT5G20110	AT1G03990	AT1G11810		AT5G40320	AT3G13640											AT2G09930	AT5G14810	AT2G12195
AT4G08760	AT3G42880	AT4G08760	AT5G46540	AT1G63580	AT1G11915		AT5G44620	AT3G13650											AT2G10130	AT5G14830	AT2G12305
AT4G09587	AT2G32835	AT4G09587	AT1G64830	AT5G10760	AT1G11920		AT5G54790	AT3G13730											AT2G10180	AT5G17125	AT2G12370
AT4G10400	AT2G04080	AT4G10400	AT4G11720	AT1G47300	AT1G11925		AT3G45000	AT3G13950											AT2G10210	AT5G17725	AT2G12380
AT4G10710	AT4G19520	AT4G10710	AT4G05265	AT5G66340	AT1G11980		AT5G45640	AT3G13960											AT2G10280	AT5G20800	AT2G12385
AT4G11400	AT5G50220	AT4G11400	AT4G05270	AT2G21250	AT1G11990		AT4G22050	AT3G13980											AT2G10310	AT5G23955	AT2G12500
AT4G11470	AT5G07180	AT4G11470	AT4G05260	AT1G55010	AT1G12010		AT4G30040	AT3G14250											AT2G10320	AT5G24775	AT2G12520
AT4G11570	AT1G45191	AT4G11570	AT1G65790	AT1G69170	AT1G12020		AT1G62700	AT3G14820											AT2G10330	AT5G24915	AT2G12530
AT4G11900	AT3G28320	AT4G11900	AT1G51780	AT5G05790	AT1G12030		AT4G15300	AT3G16340											AT2G10540	AT5G25305	AT2G12540
AT4G12290	AT5G20110	AT4G12290	AT5G50200	AT3G30160	AT1G12040		AT5G24220	AT3G17720											AT2G10640	AT5G25955	AT2G12570
AT4G12320	AT5G46540	AT4G12320	AT5G28300	AT4G15210	AT1G12060		AT1G28450	AT3G18260											AT2G10650	AT5G27845	AT2G12650
AT4G12980	AT1G64830	AT4G12980	AT3G02020	AT5G25410	AT1G12064		AT1G64020	AT3G18730											AT2G10660	AT5G27882	AT2G12720
AT4G13180	AT4G11720	AT4G13180	AT4G38190	AT3G28620	AT1G12070		AT1G64000	AT3G19880											AT2G10680	AT5G27900	AT2G12740
AT4G13500	AT4G05265	AT4G13500	AT3G45790	AT3G59600	AT1G12080		AT1G64030	AT3G20690											AT2G10710	AT5G28145	AT2G12750
AT4G13510	AT4G05270	AT4G13510	AT3G57460	AT1G13620	AT1G12090		AT1G64010	AT3G21450											AT2G10770	AT5G28165	AT2G12760
AT4G13680	AT4G05260	AT4G13680	AT3G24240	AT5G52260	AT1G12100		AT1G14120	AT3G21760											AT2G10780	AT5G28240	AT2G12855
AT4G13810	AT1G65790	AT4G13810	AT1G68530	AT3G14950	AT1G12110		AT1G03720	AT3G22415											AT2G10790	AT5G28285	AT2G12860
AT4G16162	AT1G51780	AT4G16162	AT3G44250	AT2G18010	AT1G12130		AT1G03710	AT3G23030											AT2G11290	AT5G28515	AT2G12870
AT4G16900	AT5G50200	AT4G16900	AT5G44490	AT3G59010	AT1G12160		AT2G15610	AT3G23175											AT2G11300	AT5G28635	AT2G12910
AT4G17210	AT5G28300	AT4G17210	AT2G19210	AT5G09510	AT1G12170		AT5G24160	AT3G23180											AT2G11410	AT5G33360	AT2G12920
AT4G17245	AT3G02020	AT4G17245	AT2G14289	AT5G48210	AT1G12180		AT3G17520	AT3G23430											AT2G11430	AT5G33365	AT2G12930
AT4G18300	AT4G38190	AT4G18300	AT1G28020	AT2G43620	AT1G12190		AT1G55420	AT3G24460											AT2G11650	AT5G34851	AT2G12970
AT4G18390	AT3G45790	AT4G18390	AT1G28030	AT4G28040	AT1G12200		AT5G54230	AT3G24770											AT2G11750	AT5G35073	AT2G13040
AT4G19170	AT3G57460	AT4G19170	AT1G79910	AT1G22240	AT1G12260		AT3G55130	AT3G25240											AT2G11800	AT5G35341	AT2G13050
AT4G19530	AT3G24240	AT4G19530	AT5G02940	AT1G19780	AT1G12490		AT4G12960	AT3G25620											AT2G11940	AT5G35775	AT2G13060
AT4G20070	AT1G68530	AT4G20070	AT5G06740	AT1G75040	AT1G12540		AT5G44960	AT3G26934											AT2G12060	AT5G35777	AT2G13070
AT4G20080	AT3G44250	AT4G20080	AT1G16380	AT3G25050	AT1G12550		AT5G44950	AT3G27025											AT2G12100	AT5G35860	AT2G13080
AT4G21820	AT5G44490	AT4G21820	AT2G01360	AT5G02390	AT1G12560		AT5G44940	AT3G27400											AT2G12110	AT5G35880	AT2G13110
AT4G23020	AT2G19210	AT4G23020	AT5G37430	AT5G14740	AT1G12570		AT5G44970	AT3G28007											AT2G12120	AT5G36293	AT2G13180
AT4G23050	AT2G14289	AT4G23050	AT2G18180	AT5G06250	AT1G12600		AT5G44973	AT3G29670											AT2G12130	AT5G37145	AT2G13190
AT4G23130	AT1G28020	AT4G23130	AT3G28770	AT3G16330	AT1G12630		AT5G63090	AT3G30530											AT2G12195	AT5G37175	AT2G13200
AT4G23150	AT1G28030	AT4G23150	AT1G68850	AT3G56790	AT1G12660		AT1G67100	AT3G44290											AT2G12305	AT5G37381	AT2G13230
AT4G23160	AT1G79910	AT4G23160	AT3G57020	AT2G37390	AT1G12663		AT1G52100	AT3G45820											AT2G12370	AT5G37476	AT2G13320
AT4G23200	AT5G02940	AT4G23200	AT4G19515	AT1G64370	AT1G12740		AT1G53340	AT3G49200											AT2G12380	AT5G37665	AT2G13380
AT4G23290	AT5G06740	AT4G23290	AT5G36910	AT4G25950	AT1G12805		AT1G03800	AT3G50190											AT2G12385	AT5G38035	AT2G13830
AT4G23300	AT1G16380	AT4G23300	AT1G68520	AT3G57950	AT1G12810		AT1G03810	AT3G51895											AT2G12500	AT5G38037	AT2G13860
AT4G24630	AT2G01360	AT4G24630	AT1G08140	AT2G31020	AT1G12860		AT5G43200	AT3G52480											AT2G12520	AT5G38230	AT2G13990
AT4G25540	AT5G37430	AT4G25540	AT1G20290	AT1G75470	AT1G12940		AT2G30766	AT3G52980											AT2G12530	AT5G38437	AT2G14030
AT4G25940	AT2G18180	AT4G25940	AT2G36780	AT5G21125	AT1G12950		AT2G30770	AT3G53720											AT2G12540	AT5G39533	AT2G14180
AT4G26350	AT3G28770	AT4G26350	AT5G03435	AT4G18770	AT1G12960		AT4G13960	AT3G56240											AT2G12570	AT5G41505	AT2G14370
AT4G26460	AT1G68850	AT4G26460	AT5G25230	AT1G54930	AT1G12980		AT5G40330	AT3G56770											AT2G12650	AT5G41835	AT2G14380
AT4G26730	AT3G57020	AT4G26730	AT1G57590	AT2G24030	AT1G13130		AT2G24510	AT3G56780											AT2G12720	AT5G42505	AT2G14400
AT4G27110	AT4G19515	AT4G27110	AT5G25020	AT1G75240	AT1G13200		AT2G02290	AT3G57140											AT2G12740	AT5G43015	AT2G14590
AT4G28570	AT5G36910	AT4G28570	AT5G25030	AT1G62420	AT1G13290		AT5G48050	AT3G58900											AT2G12750	AT5G43035	AT2G14595
AT4G29760	AT1G68520	AT4G29760	AT5G25310	AT5G10130	AT1G13300		AT5G49870	AT3G59340											AT2G12760	AT5G43065	AT2G14630
AT4G30030	AT1G08140	AT4G30030	AT2G22950	AT1G04380	AT1G13400		AT1G20900	AT3G60140											AT2G12855	AT5G43105	AT2G14640
AT4G33270	AT1G20290	AT4G33270	AT2G22960	AT1G72800	AT1G13420		AT1G79430	AT3G60390											AT2G12860	AT5G43405	AT2G14650
AT4G33590	AT2G36780	AT4G33590	AT5G39000	AT2G25500	AT1G13430		AT2G05500	AT3G60490											AT2G12870	AT5G46120	AT2G14770
AT4G34300	AT5G03435	AT4G34300	AT3G14570	AT1G49810	AT1G13590		AT2G05510	AT3G61910											AT2G12910	AT5G46875	AT2G14772
AT4G34310	AT5G25230	AT4G34310	AT2G35765	AT3G07260	AT1G13600		AT3G06778	AT3G61920											AT2G12920	AT5G49090	AT2G15380
AT4G38890	AT1G57590	AT4G38890	AT5G38080	AT5G63270	AT1G13609		AT3G19055	AT3G61930											AT2G12930	AT5G49790	AT2G15410
AT4G39500	AT5G25020	AT4G39500	AT3G47540	AT3G56240	AT1G13610		AT3G19070	AT3G62100											AT2G12970	AT5G52055	AT2G15810
AT5G01030	AT5G25030	AT5G01030	AT1G71770	AT4G15120	AT1G13620		AT4G10490	AT3G62680											AT2G13040	AT5G52065	AT2G17490
AT5G01550	AT5G25310	AT5G01550	AT1G69160	AT2G33870	AT1G13635		AT1G23760	AT3G62690											AT2G13050	AT5G54203	AT2G17610
AT5G03360	AT2G22950	AT5G03360	AT4G15040	AT5G37860	AT1G13670		AT1G23770	AT4G00416											AT2G13060	AT5G55875	AT2G21460
AT5G03555	AT2G22960	AT5G03555	AT3G45510	AT3G58900	AT1G13680		AT3G17550	AT4G01360											AT2G13070	AT5G56367	AT2G23330
AT5G04220	AT5G39000	AT5G04220	AT1G56530	AT3G29670	AT1G13710		AT3G17530	AT4G01410											AT2G13080	AT5G57126	AT2G23480
AT5G07280	AT3G14570	AT5G07280	AT2G33385	AT5G23840	AT1G14040		AT3G17540	AT4G01420											AT2G13110		AT2G24890
AT5G11060	AT2G35765	AT5G11060	AT2G05360	AT3G26934	AT1G14100		AT5G45200	AT4G01450											AT2G13180		AT2G25550
AT5G12940	AT5G38080	AT5G12940	AT1G23410	AT1G44350	AT1G14120		AT2G46770	AT4G02690											AT2G13190		AT2G29165
AT5G13320	AT3G47540	AT5G13320	AT1G54560	AT4G34420	AT1G14130		AT5G38010	AT4G03175											AT2G13200		AT2G29230
AT5G13370	AT1G71770	AT5G13370	AT1G49790	AT3G28590	AT1G14220		AT1G65860	AT4G12890											AT2G13230		AT2G31080
AT5G13600	AT1G69160	AT5G13600	AT5G01330	AT1G01070	AT1G14240		AT1G66320	AT4G13230											AT2G13320		AT2G45230
AT5G13990	AT4G15040	AT5G13990	AT1G12740	AT5G26800	AT1G14250		AT2G38380	AT4G13235											AT2G13380		AT3G09165
AT5G14170	AT3G45510	AT5G14170	AT1G03495	AT3G21360	AT1G14420		AT4G00180	AT4G14250											AT2G13830		AT3G09170
AT5G15430	AT1G56530	AT5G15430	AT3G28321	AT4G23493	AT1G14440		AT5G17960	AT4G14560											AT2G13860		AT3G17290
AT5G16030	AT2G33385	AT5G16030	AT4G38880	AT5G35945	AT1G14540		AT5G17970	AT4G14580											AT2G13940		AT3G24365
AT5G17165	AT2G05360	AT5G17165	AT2G21490	AT3G59680	AT1G14549		AT5G60010	AT4G14690											AT2G13990		AT3G24390
AT5G17510	AT1G23410	AT5G17510	AT1G69470	AT3G10960	AT1G14550		AT2G15327	AT4G15150											AT2G14030		AT3G26260
AT5G17860	AT1G54560	AT5G17860	AT2G44370	AT1G51460	AT1G14580		AT3G43110	AT4G15160											AT2G14180		AT3G26265
AT5G20280	AT1G49790	AT5G20280	AT3G11990	AT2G20170	AT1G14600		AT5G28160	AT4G16600											AT2G14220		AT3G26525
AT5G20620	AT5G01330	AT5G20620	AT3G47380	AT2G44065	AT1G14630		AT3G25490	AT4G17460											AT2G14245		AT3G28315
AT5G20700	AT1G12740	AT5G20700	AT1G31270	AT2G21750	AT1G14700		AT1G47390	AT4G17505											AT2G14370		AT3G28705
AT5G20730	AT1G03495	AT5G20730	AT5G21030	AT1G34040	AT1G14730		AT5G51800	AT4G18930											AT2G14380		AT3G29032
AT5G24940	AT3G28321	AT5G24940	AT2G24130	AT5G03120	AT1G14755		AT1G31060	AT4G19970											AT2G14400		AT3G29076
AT5G26270	AT4G38880	AT5G26270	AT5G45540	AT5G57750	AT1G14760		AT4G13575	AT4G21895											AT2G14420		AT3G29480
AT5G26900	AT2G21490	AT5G26900	AT1G62630	AT2G28790	AT1G14780		AT4G18310	AT4G22165											AT2G14430		AT3G29510
AT5G27220	AT1G69470	AT5G27220	AT1G67640	AT2G30840	AT1G14870		AT1G64255	AT4G23410											AT2G14590		AT3G29550
AT5G27889	AT2G44370	AT5G27889	AT3G56290	AT3G46310	AT1G14880		AT1G27740	AT4G23710											AT2G14595		AT3G29615
AT5G27890	AT3G11990	AT5G27890	AT3G32030	AT3G10990	AT1G14890		AT5G24950	AT4G23720											AT2G14605		AT3G29641
AT5G28210	AT3G47380	AT5G28210	AT1G59077	AT3G47580	AT1G14930		AT1G28310	AT4G24050											AT2G14630		AT3G29695
AT5G28340	AT1G31270	AT5G28340	AT3G13403	AT1G24147	AT1G14940		AT1G30990	AT4G24180											AT2G14640		AT3G29710
AT5G28380	AT5G21030	AT5G28380	AT1G06980	AT5G49050	AT1G14950		AT1G31000	AT4G25150											AT2G14650		AT3G29730
AT5G28463	AT2G24130	AT5G28463	AT3G27720	AT5G11590	AT1G14960		AT5G59390	AT4G26320											AT2G14770		AT3G29755
AT5G29070	AT5G45540	AT5G29070	AT4G23310	AT3G09270	AT1G15210		AT1G68270	AT4G27180											AT2G14772		AT3G29769
AT5G29560	AT1G62630	AT5G29560	AT2G27010	AT3G50890	AT1G15310		AT4G15680	AT4G27810											AT2G15330		AT3G30413
AT5G32590	AT1G67640	AT5G32590	AT5G44850	AT2G39500	AT1G15320		AT4G15690	AT4G28100											AT2G15380		AT3G30433
AT5G33806	AT3G56290	AT5G33806	AT3G28820	AT1G79520	AT1G15330		AT2G33790	AT4G28110											AT2G15410		AT3G30436
AT5G35380	AT3G32030	AT5G35380	AT4G10695	AT3G18260	AT1G15360		AT3G10000	AT4G28130											AT2G15810		AT3G30490
AT5G37450	AT1G59077	AT5G37450	AT2G24490	AT3G62820	AT1G15380		AT3G22500	AT4G28500											AT2G16000		AT3G30620
AT5G37630	AT3G13403	AT5G37630	AT4G25590	AT5G11600	AT1G15385		AT2G02080	AT4G28510											AT2G16180		AT3G30668
AT5G38070	AT1G06980	AT5G38070	AT2G37790	AT2G26690	AT1G15460		AT4G23390	AT4G29100											AT2G16840		AT3G30695
AT5G38190	AT3G27720	AT5G38190	AT5G37050	AT3G63200	AT1G15520		AT2G19020	AT4G29270											AT2G17490		AT3G30703
AT5G38410	AT4G23310	AT5G38410	AT5G59220	AT1G04500	AT1G15540		AT2G19030	AT4G29930											AT2G17610		AT3G30737
AT5G38430	AT2G27010	AT5G38430	AT5G52090	AT5G09550	AT1G15550		AT2G19010	AT4G30410											AT2G18820		AT3G30749
AT5G38920	AT5G44850	AT5G38920	AT1G49920	AT5G50290	AT1G15580		AT1G33540	AT4G30420											AT2G21000		AT3G30802
AT5G39090	AT3G28820	AT5G39090	AT4G08670	AT4G14250	AT1G15590		AT1G33530	AT4G30970											AT2G21460		AT3G30810
AT5G40120	AT4G10695	AT5G40120	AT1G78860	AT2G02120	AT1G15600		AT1G11610	AT4G31610											AT2G23330		AT3G30811
AT5G41740	AT2G24490	AT5G41740	AT1G59500	AT1G11070	AT1G15610		AT2G46740	AT4G32780											AT2G23480		AT3G30816
AT5G42325	AT4G25590	AT5G42325	AT3G28020	AT1G65370	AT1G15620		AT2G13810	AT4G33820											AT2G23880		AT3G30838
AT5G42710	AT2G37790	AT5G42710	AT5G43520	AT1G59171	AT1G15630		AT1G30920	AT4G34770											AT2G24660		AT3G30839
AT5G43020	AT5G37050	AT5G43020	AT1G34575	AT2G16050	AT1G15640		AT1G65630	AT4G35060											AT2G24890		AT3G30846
AT5G43210	AT5G59220	AT5G43210	AT5G01320	AT5G65850	AT1G15680		AT1G65640	AT4G35810											AT2G25550		AT3G31310
AT5G43211	AT5G52090	AT5G43211	AT1G43171	AT1G57550	AT1G15830		AT1G52460	AT4G36170											AT2G25975		AT3G31312
AT5G43230	AT1G49920	AT5G43230	AT1G58050	AT2G19640	AT1G15840		AT2G03190	AT4G36270											AT2G27375		AT3G31356
AT5G43630	AT4G08670	AT5G43630	AT2G27120	AT1G70500	AT1G15850		AT1G56630	AT4G36740											AT2G27935		AT3G31450
AT5G44530	AT1G78860	AT5G44530	AT5G59110	AT2G25510	AT1G15910		AT4G19750	AT4G37409											AT2G28980		AT3G31475
AT5G44540	AT1G59500	AT5G44540	AT5G59120	AT1G11220	AT1G16150		AT4G37990	AT4G37410											AT2G29165		AT3G31530
AT5G44760	AT3G28020	AT5G44760	AT1G67170	AT1G63080	AT1G16290		AT1G33811	AT4G37420											AT2G29230		AT3G31540
AT5G44910	AT5G43520	AT5G44910	AT2G01370	AT5G55856	AT1G16380		AT3G46330	AT4G37730											AT2G31080		AT3G31630
AT5G44920	AT1G34575	AT5G44920	AT2G23190	AT3G61910	AT1G16390		AT1G62210	AT4G37950											AT2G31520		AT3G31935
AT5G44930	AT5G01320	AT5G44930	AT4G00610	AT3G16360	AT1G16400		AT1G62220	AT4G39290											AT2G38520		AT3G31945
AT5G46040	AT1G43171	AT5G46040	AT1G11990	AT4G23970	AT1G16410		AT1G62225	AT4G39720											AT2G40680		AT3G31970
AT5G47350	AT1G58050	AT5G47350	AT3G01329	AT1G15540	AT1G16705		AT1G65910	AT4G39940											AT2G45230		AT3G32010
AT5G47560	AT2G27120	AT5G47560	AT3G58440	AT1G72230	AT1G16760		AT1G65907	AT5G01310											AT3G09165		AT3G32032
AT5G48320	AT5G59110	AT5G48320	AT5G04530	AT5G38940	AT1G16905		AT4G19720	AT5G01370											AT3G09170		AT3G32043
AT5G49170	AT5G59120	AT5G49170	AT3G48960	AT1G24062	AT1G16910		AT4G22666	AT5G02030											AT3G14500		AT3G32060
AT5G49665	AT1G67170	AT5G49665	AT3G09380	AT5G08370	AT1G16930		AT4G22650	AT5G02440											AT3G14517		AT3G32091
AT5G53870	AT2G01370	AT5G53870	AT2G29760	AT1G70990	AT1G16940		AT4G22660	AT5G02750											AT3G17050		AT3G32092
AT5G55360	AT2G23190	AT5G55360	AT4G03500	AT2G26390	AT1G16980		AT5G36870	AT5G04980											AT3G17200		AT3G32110
AT5G55870	AT4G00610	AT5G55870	AT3G22350	AT5G60510	AT1G17000		AT1G61630	AT5G05070											AT3G17260		AT3G32116
AT5G55930	AT1G11990	AT5G55930	AT1G11980	AT1G64060	AT1G17010		AT2G23800	AT5G05400											AT3G17290		AT3G32118
AT5G58050	AT3G01329	AT5G58050	AT1G10680	AT2G36610	AT1G17060		AT2G40210	AT5G06300											AT3G20975		AT3G32168
AT5G58610	AT3G58440	AT5G58610	AT4G16090	AT2G37460	AT1G17150		AT1G30795	AT5G06570											AT3G20990		AT3G32172
AT5G59060	AT5G04530	AT5G59060	AT4G16095	AT5G14345	AT1G17190		AT1G30790	AT5G07190											AT3G21010		AT3G32176
AT5G59070	AT3G48960	AT5G59070	AT3G47400	AT4G02270	AT1G17200		AT1G11470	AT5G07330											AT3G21020		AT3G32210
AT5G59920	AT3G09380	AT5G59920	AT4G16080	AT3G51400	AT1G17300		AT5G09470	AT5G07500											AT3G21030		AT3G32240
AT5G60080	AT2G29760	AT5G60080	AT3G45555	AT4G39720	AT1G17310		AT2G26020	AT5G07800											AT3G21040		AT3G32290
AT5G61880	AT4G03500	AT5G61880	AT2G27000	AT3G59340	AT1G17345		AT2G26010	AT5G08141											AT3G21050		AT3G32295
AT5G63720	AT3G22350	AT5G63720	AT3G26320	AT1G62490	AT1G17420		AT1G35255	AT5G08370											AT3G22133		AT3G32300
AT5G63730	AT1G11980	AT5G63730	AT3G12000	AT3G55670	AT1G17700		AT1G35260	AT5G09550											AT3G22136		AT3G32383
AT5G64750	AT1G10680	AT5G64750	AT3G47010	AT4G35820	AT1G17710		AT2G25440	AT5G10100											AT3G22340		AT3G32393
AT5G66150	AT4G16090	AT5G66150	AT5G25610	AT4G23515	AT1G17770		AT5G50510	AT5G10130											AT3G24365		AT3G32455
AT5G66160	AT4G16095	AT5G66160	AT5G24210	AT1G76420	AT1G17800		AT5G50500	AT5G10500											AT3G24390		AT3G32465
AT5G66710	AT3G47400	AT5G66710	AT5G07410	AT1G14700	AT1G17810		AT2G04830	AT5G10510											AT3G24675		AT3G32880
AT2G45560	AT4G16080	AT2G45560	AT5G50520	AT4G32780	AT1G17910		AT1G02620	AT5G11930											AT3G25815		AT3G32890
AT4G37340	AT3G45555	AT4G37340	AT5G44550	AT4G18930	AT1G17950		AT2G36640	AT5G12330											AT3G25826		AT3G32897
AT3G59250	AT2G27000	AT3G59250	AT5G37420	AT2G03260	AT1G17960		AT4G15660	AT5G12340											AT3G26260		AT3G32899
AT5G55370	AT3G26320	AT5G55370	AT5G58820	AT5G16550	AT1G18100		AT2G33070	AT5G14345											AT3G26265		AT3G32914
AT1G55370	AT3G12000	AT1G44020	AT4G02190	AT3G13730	AT1G18140		AT3G29040	AT5G14690											AT3G26525		AT3G32917
AT1G44020	AT3G47010	AT1G12860	AT3G53150	AT3G42180	AT1G18200		AT1G69120	AT5G16090											AT3G28240		AT3G32970
AT2G45550	AT5G25610	AT3G63350	AT1G57650	AT4G25160	AT1G18210		AT1G69100	AT5G16100											AT3G28315		AT3G33058
AT1G12860	AT5G24210	AT2G29350	AT2G40550	AT1G14540	AT1G18220		AT1G71680	AT5G18600											AT3G28705		AT3G33067
AT3G63350	AT5G07410	AT1G52000	AT4G17770	AT1G80330	AT1G18280		AT1G71691	AT5G19600											AT3G28915		AT3G33072
AT2G29350	AT5G50520	AT4G13590	AT3G29060	AT4G35810	AT1G18290		AT1G71690	AT5G19875											AT3G29032		AT3G33073
AT1G52000	AT5G44550	AT5G58840	AT5G54550	AT1G34440	AT1G18310		AT2G03170	AT5G20810											AT3G29076		AT3G33076
AT4G13590	AT5G37420	AT5G58170	AT2G33640	AT5G03710	AT1G18350		AT2G03180	AT5G21105											AT3G29156		AT3G33081
AT5G58840	AT5G58820	AT2G46480	AT5G20100	AT5G52020	AT1G18400		AT5G07080	AT5G21950											AT3G29480		AT3G33084
AT5G58170	AT4G02190	AT3G10290	AT5G37640	AT1G66480	AT1G18410		AT3G03670	AT5G22410											AT3G29510		AT3G33091
AT2G46480	AT3G53150	AT2G41990	AT2G29590	AT4G34170	AT1G18570		AT3G20880	AT5G22555											AT3G29550		AT3G33100
AT3G10290	AT1G57650	AT5G35390	AT3G45260	AT2G16575	AT1G18710		AT3G60720	AT5G22590											AT3G29615		AT3G33115
AT2G41990	AT2G40550	AT2G26610	AT1G31400	AT2G41690	AT1G18760		AT3G60710	AT5G23350											AT3G29641		AT3G33118
AT5G35390	AT4G17770	AT1G44010	AT3G23270	AT2G43470	AT1G18770		AT3G60730	AT5G23830											AT3G29695		AT3G33121
AT2G26610	AT3G29060	AT5G42905	AT1G55560	AT1G01250	AT1G18773		AT2G05410	AT5G23840											AT3G29710		AT3G33127
AT1G44010	AT5G54550	AT2G02780	AT5G55330	AT1G15840	AT1G18780		AT5G39290	AT5G23950											AT3G29730		AT3G33130
AT5G42905	AT2G33640	AT1G06220	AT4G26930	AT4G29270	AT1G18790		AT5G54700	AT5G24600											AT3G29755		AT3G33136
AT2G02780	AT5G20100	AT5G54060	AT1G35180	AT2G16580	AT1G18810		AT5G59310	AT5G24870											AT3G29769		AT3G33178
AT1G06220	AT5G37640	AT2G44390	AT1G35181	AT1G66370	AT1G18830		AT5G59305	AT5G24900											AT3G29776		AT3G33189
AT5G54060	AT2G29590	AT2G37780	AT3G26147	AT2G22520	AT1G18860		AT1G14580	AT5G25130											AT3G29778		AT3G33193
AT2G44390	AT3G45260	AT5G44870	AT3G26150	AT3G21450	AT1G18960		AT1G35440	AT5G25140											AT3G29786		AT3G37820
AT2G37780	AT1G31400	AT4G25960	AT1G51805	AT5G43810	AT1G18970		AT4G15290	AT5G25160											AT3G29798		AT3G38525
AT5G44870	AT3G23270	AT4G22420	AT2G40330	AT1G15850	AT1G19060		AT4G15280	AT5G25820											AT3G30413		AT3G39230
AT4G25960	AT1G55560	AT1G56510	AT1G03340	AT5G45280	AT1G19150		AT4G15270	AT5G25830											AT3G30433		AT3G42057
AT4G22420	AT5G55330	AT3G52080	AT1G04580	AT5G22410	AT1G19160		AT1G51000	AT5G37478											AT3G30436		AT3G42253
AT1G56510	AT4G26930	AT3G55550	AT2G14560	AT1G68450	AT1G19230		AT5G03810	AT5G38100											AT3G30490		AT3G42290
AT3G52080	AT1G35180	AT1G21050	AT4G08878	AT1G46264	AT1G19240		AT4G15393	AT5G38280											AT3G30570		AT3G42313
AT3G55550	AT1G35181	AT4G37360	AT2G35700	AT2G38530	AT1G19250		AT1G53690	AT5G38780											AT3G30620		AT3G42360
AT1G21050	AT3G26147	AT2G22970	AT3G52320	AT3G10986	AT1G19320		AT5G62340	AT5G39240											AT3G30668		AT3G42383
AT4G37360	AT3G26150	AT2G32100	AT1G06100	AT1G77700	AT1G19390		AT4G16030	AT5G39880											AT3G30695		AT3G42386
AT2G22970	AT1G51805	AT4G00895	AT3G24270	AT1G58370	AT1G19460		AT1G58260	AT5G39890											AT3G30703		AT3G42431
AT2G32100	AT2G40330	AT4G13580	AT4G01930	AT5G66670	AT1G19470		AT2G47540	AT5G41530											AT3G30724		AT3G42545
AT4G00895	AT1G03340	AT2G29150	AT3G43180	AT1G64620	AT1G19500		AT2G47530	AT5G41590											AT3G30727		AT3G42553
AT4G10520	AT1G04580	AT5G28020	AT5G34780	AT5G65170	AT1G19510		AT1G33750	AT5G41810											AT3G30737		AT3G42624
AT4G13580	AT2G14560	AT5G16486	AT2G25240	AT2G41650	AT1G19610		AT1G33760	AT5G42200											AT3G30749		AT3G42680
AT3G01680	AT4G08878	AT2G01560	AT5G26100	AT1G32280	AT1G19620		AT1G09550	AT5G43870											AT3G30802		AT3G42716
AT2G41970	AT2G35700	AT2G42000	AT3G49130	AT5G10500	AT1G19630		AT5G03820	AT5G43935											AT3G30810		AT3G42717
AT1G54290	AT3G52320	AT2G04066	AT4G10465	AT5G55650	AT1G19640		AT1G29090	AT5G44350											AT3G30811		AT3G42718
AT2G29150	AT1G06100	AT1G22400	AT4G39010	AT4G17460	AT1G19670		AT1G02390	AT5G44360											AT3G30816		AT3G42727
AT5G28020	AT3G24270	AT4G01760	AT2G20330	AT4G23960	AT1G19780		AT5G50770	AT5G45280											AT3G30838		AT3G42730
AT1G32010	AT4G01930	AT3G43170	AT3G15880	AT3G25250	AT1G19790		AT5G35600	AT5G45650											AT3G30839		AT3G42820
AT1G06970	AT3G43180	AT2G41930	AT1G28690	AT1G30100	AT1G19890		AT3G51190	AT5G49700											AT3G30846		AT3G42883
AT5G16486	AT5G34780	AT3G01890	AT1G01400	AT5G22555	AT1G19900		AT3G51200	AT5G50150											AT3G31023		AT3G42900
AT2G01560	AT2G25240	AT5G25920	AT1G01410	AT5G62660	AT1G19930		AT1G51890	AT5G50160											AT3G31310		AT3G42945
AT3G11340	AT5G26100	AT3G11350	AT1G01420	AT5G06300	AT1G19940		AT1G51880	AT5G50290											AT3G31312		AT3G42993
AT2G42000	AT3G49130	AT1G79780	AT3G44120	AT3G13432	AT1G20070		AT5G08070	AT5G52360											AT3G31356		AT3G42996
AT2G04066	AT4G10465	AT5G16490	AT4G14140	AT5G59990	AT1G20080		AT2G30660	AT5G52740											AT3G31420		AT3G43000
AT3G14540	AT4G39010	AT2G01554	AT4G03298	AT1G18100	AT1G20120		AT2G30650	AT5G53740											AT3G31422		AT3G43005
AT2G22980	AT2G20330	AT3G43750	AT1G21540	AT2G46590	AT1G20130		AT3G17490	AT5G53830											AT3G31450		AT3G43151
AT1G22400	AT3G15880	AT2G43820	AT2G36760	AT1G77710	AT1G20132		AT3G17480	AT5G53840											AT3G31475		AT3G43152
AT4G01760	AT1G28690	AT3G04980	AT3G57240	AT4G35060	AT1G20135		AT3G17500	AT5G54400											AT3G31530		AT3G43154
AT3G26310	AT1G01400	AT2G14288	AT1G55790	AT4G13235	AT1G20150		AT2G43270	AT5G54800											AT3G31540		AT3G43175
AT3G43170	AT1G01410	AT2G40030	AT3G51570	AT1G09890	AT1G20160		AT1G28305	AT5G55050											AT3G31630		AT3G43302
AT2G41930	AT1G01420	AT4G11550	AT3G14510	AT1G04600	AT1G20180		AT3G11390	AT5G56250											AT3G31935		AT3G43304
AT3G01890	AT3G44120	AT4G00230	AT3G14490	AT1G67750	AT1G20190		AT5G19640	AT5G57720											AT3G31945		AT3G43307
AT5G25920	AT4G14140	AT5G58830	AT3G14480	AT1G47990	AT1G20240		AT4G23120	AT5G58660											AT3G31970		AT3G43355
AT3G11350	AT4G03298	AT1G62400	AT3G14520	AT4G14560	AT1G20290		AT1G57800	AT5G58670											AT3G32010		AT3G43356
AT1G22370	AT1G21540	AT4G01170	AT4G25930	AT5G12340	AT1G20320		AT2G13820	AT5G59990											AT3G32032		AT3G43357
AT1G79780	AT2G36760	AT1G18310	AT1G10220	AT5G17420	AT1G20360		AT3G28345	AT5G60200											AT3G32035		AT3G43563
AT5G44495	AT3G57240	AT5G28010	AT3G28380	AT1G01200	AT1G20400		AT1G24590	AT5G60250											AT3G32043		AT3G43575
AT5G24030	AT1G55790	AT3G60961	AT5G17980	AT1G02074	AT1G20500		AT4G10350	AT5G60260											AT3G32060		AT3G43675
AT1G64670	AT3G51570	AT5G26290	AT2G26560	AT1G02400	AT1G20680		AT2G31690	AT5G60890											AT3G32091		AT3G43681
AT5G16490	AT3G14510	AT5G43390	AT3G09450	AT1G02816	AT1G20730		AT1G61330	AT5G61070											AT3G32092		AT3G43690
AT1G24220	AT3G14490	AT3G04210	AT2G28040	AT1G03170	AT1G20740		AT2G35070	AT5G61080											AT3G32110		AT3G43760
AT2G01554	AT3G14480	AT2G29320	AT3G45710	AT1G03700	AT1G20780		AT2G35612	AT5G61090											AT3G32116		AT3G43862
AT3G43750	AT3G14520	AT5G01540	AT2G29060	AT1G03850	AT1G20790		AT3G23130	AT5G61100											AT3G32118		AT3G43863
AT2G43820	AT4G25930	AT2G22805	AT1G18280	AT1G03905	AT1G20795		AT3G53305	AT5G61110											AT3G32168		AT3G44093
AT1G01980	AT1G10220	AT2G33855	AT2G23760	AT1G04501	AT1G20810		AT4G20095	AT5G61120											AT3G32172		AT3G44264
AT1G56520	AT3G28380	AT4G38780	AT3G51420	AT1G05400	AT1G20860		AT4G30280	AT5G62660											AT3G32176		AT3G44267
AT2G39240	AT5G17980	AT3G45050	AT2G21850	AT1G05410	AT1G20870		AT1G33090	AT5G62860											AT3G32210		AT3G44325
AT3G04980	AT2G26560	AT3G61280	AT1G77830	AT1G06135	AT1G20900		AT4G26420	AT5G64690											AT3G32240		AT3G44796
AT1G78950	AT3G09450	AT5G24990	AT2G35215	AT1G07900	AT1G20940		AT3G09220	AT5G64700											AT3G32290		AT3G45120
AT3G45140	AT2G28040	AT2G32780	AT2G14290	AT1G08170	AT1G20990		AT5G38540	AT5G64910											AT3G32295		AT3G45253
AT2G14288	AT3G45710	AT5G25600	AT3G61150	AT1G08340	AT1G21050		AT5G45080	AT5G65170											AT3G32300		AT3G46183
AT2G40030	AT2G29060	AT1G20360	AT5G64780	AT1G09420	AT1G21110		AT3G21210	AT5G65510											AT3G32383		AT3G46382
AT4G11550	AT1G18280	AT5G39030	AT3G21690	AT1G09620	AT1G21120		AT3G21200	AT5G65850											AT3G32393		AT3G47240
AT4G00230	AT2G23760	AT3G43400	AT1G62030	AT1G09665	AT1G21140		AT5G07200	AT5G66670											AT3G32415		AT3G60930
AT5G58830	AT3G51420	AT2G34180	AT2G46490	AT1G09960	AT1G21150		AT1G62280												AT3G32455		AT3G60935
AT1G62400	AT2G21850	AT3G59790	AT4G04500	AT1G10010	AT1G21240		AT1G62270												AT3G32465		AT3G60965
AT4G36870	AT1G77830	AT4G13890	AT1G22760	AT1G10240	AT1G21245		AT4G27330												AT3G32880		AT3G62725
AT4G01170	AT2G35215	AT3G29036	AT2G43920	AT1G10588	AT1G21281		AT5G64110												AT3G32890		AT4G02312
AT1G18310	AT2G14290	AT5G46500	AT5G36260	AT1G10652	AT1G21310		AT5G55770												AT3G32897		AT4G02960
AT5G28010	AT3G61150	AT5G39024	AT4G15990	AT1G10747	AT1G21320		AT5G24155												AT3G32899		AT4G03650
AT3G60961	AT5G64780	AT2G04040	AT2G04480	AT1G10750	AT1G21323		AT3G26010												AT3G32914		AT4G03750
AT5G26290	AT3G21690	AT5G03250	AT4G20100	AT1G11190	AT1G21326		AT4G11770												AT3G32917		AT4G03760
AT5G43390	AT1G62030	AT2G27360	AT5G61740	AT1G11210	AT1G21327		AT2G29000												AT3G32970		AT4G03770
AT1G74810	AT2G46490	AT1G49130	AT2G35000	AT1G11250	AT1G21340		AT2G04220												AT3G33058		AT4G03790
AT1G33610	AT4G04500	AT3G26235	AT3G29030	AT1G11572	AT1G21360		AT1G47810												AT3G33067		AT4G03835
AT3G04210	AT1G22760	AT3G11980	AT5G35715	AT1G11780	AT1G21370		AT1G05291												AT3G33072		AT4G03837
AT2G29320	AT2G43920	AT1G12060	AT1G50760	AT1G13590	AT1G21475		AT1G05290												AT3G33073		AT4G03840
AT2G24480	AT5G36260	AT1G78820	AT1G01390	AT1G13600	AT1G21530		AT1G59800												AT3G33076		AT4G03860
AT5G01540	AT4G15990	AT5G06850	AT2G13950	AT1G13635	AT1G21540		AT1G59810												AT3G33081		AT4G03880
AT3G12970	AT2G04480	AT2G15670	AT3G59580	AT1G14040	AT1G21550		AT3G62350												AT3G33084		AT4G03920
AT3G19040	AT4G20100	AT2G31230	AT2G29750	AT1G14220	AT1G21850		AT3G62340												AT3G33091		AT4G03923
AT2G22805	AT5G61740	AT1G78850	AT3G45690	AT1G14730	AT1G21860		AT1G54970												AT3G33100		AT4G04000
AT2G33855	AT2G35000	AT3G18450	AT3G45700	AT1G14780	AT1G21890		AT1G54980												AT3G33115		AT4G04050
AT4G38780	AT3G29030	AT2G19230	AT3G26280	AT1G14870	AT1G21910		AT3G59710												AT3G33118		AT4G04070
AT3G28780	AT5G35715	AT5G37415	AT3G26290	AT1G14890	AT1G21930		AT4G15650												AT3G33121		AT4G04155
AT3G45050	AT1G50760	AT3G29305	AT3G50740	AT1G15380	AT1G21940		AT1G51910												AT3G33127		AT4G04157
AT3G26240	AT1G01390	AT4G18970	AT1G31090	AT1G15385	AT1G21950		AT2G16980												AT3G33130		AT4G04165
AT3G26160	AT2G13950	AT3G20200	AT4G38870	AT1G15580	AT1G21960		AT5G23980												AT3G33136		AT4G04230
AT5G03640	AT3G59580	AT3G30200	AT3G57160	AT1G15640	AT1G21970		AT1G61130												AT3G33178		AT4G04407
AT3G61280	AT2G29750	AT3G48640	AT4G28800	AT1G16705	AT1G21975		AT1G61120												AT3G33189		AT4G04520
AT1G32960	AT3G45690	AT3G29300	AT4G28811	AT1G17060	AT1G21990		AT5G39310												AT3G33193		AT4G05280
AT1G01340	AT3G45700	AT1G60470	AT2G36260	AT1G17150	AT1G22000		AT5G39300												AT3G37820		AT4G05290
AT5G24990	AT3G26280	AT1G68880	AT2G36255	AT1G17345	AT1G22010		AT3G43710												AT3G38525		AT4G05300
AT1G04470	AT3G26290	AT5G14870	AT5G18990	AT1G18570	AT1G22015		AT3G02620												AT3G39230		AT4G05306
AT2G18340	AT3G50740	AT1G67460	AT5G18890	AT1G18830	AT1G22065		AT2G34350												AT3G42057		AT4G05556
AT4G14280	AT1G31090	AT1G33220	AT2G27370	AT1G19320	AT1G22080		AT4G19920												AT3G42253		AT4G05585
AT2G32780	AT4G38870	AT5G40010	AT1G65180	AT1G19610	AT1G22090		AT4G19910												AT3G42290		AT4G05591
AT4G39490	AT3G57160	AT2G22590	AT1G65190	AT1G21281	AT1G22110		AT3G16550												AT3G42313		AT4G05593
AT5G25600	AT4G28800	AT3G48010	AT5G20630	AT1G21370	AT1G22120		AT5G09970												AT3G42360		AT4G05597
AT5G18860	AT4G28811	AT1G23720	AT1G20680	AT1G21930	AT1G22150		AT1G03840												AT3G42383		AT4G05616
AT4G16690	AT2G36260	AT5G03020	AT5G45840	AT1G22065	AT1G22210		AT5G26150												AT3G42386		AT4G05638
AT1G19670	AT2G36255	AT5G37055	AT1G50310	AT1G22470	AT1G22220		AT2G25130												AT3G42431		AT4G06474
AT1G20360	AT5G18990	AT1G68500	AT1G26410	AT1G22480	AT1G22240		AT3G54940												AT3G42545		AT4G06477
AT5G48400	AT5G18890	AT3G16600	AT5G26310	AT1G22500	AT1G22340		AT2G16970												AT3G42553		AT4G06480
AT3G45060	AT2G27370	AT3G52510	AT1G56540	AT1G22680	AT1G22360		AT4G23580												AT3G42624		AT4G06481
AT5G39030	AT1G65180	AT3G04420	AT1G31600	AT1G22720	AT1G22370		AT5G52730												AT3G42680		AT4G06485
AT3G43400	AT1G65190	AT4G36290	AT2G29380	AT1G23145	AT1G22380		AT5G52720												AT3G42716		AT4G06487
AT5G54062	AT5G20630	AT2G42850	AT5G39470	AT1G23810	AT1G22400		AT1G26250												AT3G42717		AT4G06488
AT5G06800	AT1G20680	AT4G24660	AT1G52940	AT1G23910	AT1G22420		AT5G24780												AT3G42718		AT4G06495
AT5G07571	AT5G45840	AT1G79750	AT5G64790	AT1G23970	AT1G22440		AT5G24790												AT3G42727		AT4G06496
AT2G34180	AT1G50310	AT5G36130	AT4G12920	AT1G24000	AT1G22470		AT1G47730												AT3G42730		AT4G06497
AT5G38420	AT1G26410	AT1G19150	AT2G15390	AT1G24110	AT1G22480		AT5G25850												AT3G42806		AT4G06506
AT5G44260	AT5G26310	AT5G47500	AT1G15310	AT1G24405	AT1G22490		AT5G25860												AT3G42820		AT4G06509
AT1G32020	AT1G56540	AT5G66960	AT3G55710	AT1G24520	AT1G22500		AT5G25870												AT3G42883		AT4G06510
AT3G59790	AT1G31600	AT5G09350	AT3G45680	AT1G24530	AT1G22550		AT3G50140												AT3G42900		AT4G06516
AT4G13890	AT2G29380	AT5G42570	AT5G25320	AT1G24620	AT1G22570		AT3G50150												AT3G42945		AT4G06517
AT2G15080	AT5G39470	AT4G25260	AT3G30842	AT1G25320	AT1G22600		AT5G37800												AT3G42993		AT4G06527
AT1G64660	AT1G52940	AT3G59730	AT1G29670	AT1G25530	AT1G22680		AT5G60480												AT3G42996		AT4G06529
AT3G09130	AT5G64790	AT3G20190	AT3G23140	AT1G26600	AT1G22710		AT5G60470												AT3G43000		AT4G06538
AT2G18350	AT4G12920	AT5G38565	AT2G15370	AT1G26762	AT1G22720		AT3G20760												AT3G43005		AT4G06544
AT3G29036	AT2G15390	AT2G16450	AT4G32500	AT1G26773	AT1G22760		AT1G62510												AT3G43090		AT4G06565
AT5G06520	AT1G15310	AT5G37560	AT2G02300	AT1G27050	AT1G22900		AT1G66440												AT3G43151		AT4G06566
AT5G46500	AT3G55710	AT3G24260	AT2G02310	AT1G27990	AT1G22910		AT1G57565												AT3G43152		AT4G06573
AT5G39024	AT3G45680	AT5G41580	AT2G02320	AT1G28375	AT1G22990		AT2G32275												AT3G43154		AT4G06574
AT2G04040	AT5G25320	AT5G35190	AT4G39580	AT1G28400	AT1G23040		AT4G25434												AT3G43175		AT4G06581
AT5G03250	AT3G30842	AT2G22942	AT1G17800	AT1G28490	AT1G23070		AT3G62450												AT3G43302		AT4G06584
AT3G56360	AT1G29670	AT1G01460	AT4G18050	AT1G28510	AT1G23090		AT2G40370												AT3G43304		AT4G06587
AT3G54520	AT3G23140	AT3G21780	AT5G63750	AT1G29050	AT1G23120		AT5G08460												AT3G43307		AT4G06592
AT5G13210	AT2G15370	AT4G11640	AT5G05840	AT1G29160	AT1G23130		AT5G04970												AT3G43315		AT4G06602
AT2G27360	AT4G32500	AT5G06630	AT2G18190	AT1G29200	AT1G23140		AT5G04960												AT3G43320		AT4G06603
AT1G33770	AT2G02300	AT5G45450	AT5G37650	AT1G29270	AT1G23145		AT3G22060												AT3G43355		AT4G06604
AT1G49130	AT2G02310	AT1G65090	AT5G51950	AT1G29660	AT1G23149		AT3G12440												AT3G43356		AT4G06605
AT3G26235	AT2G02320	AT5G65980	AT5G64770	AT1G30016	AT1G23150		AT3G12460												AT3G43357		AT4G06606
AT2G17170	AT4G39580	AT5G39100	AT1G51810	AT1G30135	AT1G23160		AT3G12470												AT3G43563		AT4G06609
AT5G26110	AT1G17800	AT4G04260	AT1G78815	AT1G31140	AT1G23200		AT3G12430												AT3G43575		AT4G06624
AT5G48940	AT4G18050	AT3G63220	AT2G29100	AT1G31772	AT1G23205		AT3G45280												AT3G43654		AT4G06626
AT3G54510	AT5G63750	AT3G28540	AT1G11270	AT1G32050	AT1G23240		AT5G59105												AT3G43675		AT4G06642
AT5G39020	AT5G05840	AT4G10030	AT2G16120	AT1G32670	AT1G23250		AT5G59100												AT3G43681		AT4G06644
AT3G11980	AT2G18190	AT5G44585	AT5G10230	AT1G32710	AT1G23300		AT5G46610												AT3G43690		AT4G06656
AT2G15660	AT5G37650	AT1G45145	AT2G27385	AT1G35537	AT1G23320		AT5G09480												AT3G43715		AT4G06660
AT1G29720	AT5G51950	AT1G65484	AT2G20805	AT1G35730	AT1G23340		AT5G09490												AT3G43760		AT4G06664
AT1G63370	AT5G64770	AT4G32510	AT1G19160	AT1G36940	AT1G23350		AT3G01420												AT3G43825		AT4G06666
AT3G01490	AT1G51810		AT4G30230	AT1G41830	AT1G23380		AT3G47600												AT3G43828		AT4G06670
AT3G13830	AT1G78815		AT5G49270	AT1G43160	AT1G23410		AT4G01390												AT3G43830		AT4G06674
AT5G07760	AT2G29100		AT1G62320	AT1G43790	AT1G23420		AT4G01380												AT3G43862		AT4G06692
AT1G12060	AT1G11270		AT4G37980	AT1G43810	AT1G23500		AT4G01520												AT3G43863		AT4G06694
AT1G78820	AT2G16120		AT3G53280	AT1G44830	AT1G23510		AT5G24150												AT3G44093		AT4G06704
AT1G05540	AT5G10230		AT1G22420	AT1G45010	AT1G23520		AT5G35770												AT3G44096		AT4G06712
AT5G06850	AT2G27385		AT1G34315	AT1G47670	AT1G23530		AT2G43610												AT3G44264		AT4G06720
AT5G46490	AT2G20805		AT3G27710	AT1G47813	AT1G23540		AT2G43600												AT3G44267		AT4G06736
AT4G08360	AT1G19160		AT1G24265	AT1G47840	AT1G23560		AT1G65740												AT3G44325		AT4G06752
AT2G24610	AT4G30230		AT2G31480	AT1G48000	AT1G23570		AT3G22920												AT3G44425		AT4G07315
AT2G36750	AT5G49270		AT2G31470	AT1G48470	AT1G23580		AT1G28660												AT3G44640		AT4G07339
AT1G27480	AT1G62320		AT2G31460	AT1G48530	AT1G23590		AT1G28670												AT3G44650		AT4G07355
AT4G36700	AT4G37980		AT1G26240	AT1G49005	AT1G23600		AT1G28650												AT3G44705		AT4G07458
AT2G15670	AT3G53280		AT1G22340	AT1G49870	AT1G23610		AT1G28640												AT3G44793		AT4G07490
AT2G47430	AT1G22420		AT5G61720	AT1G50470	AT1G23630		AT5G53210												AT3G44796		AT4G07494
AT5G07570	AT1G34315		AT5G61730	AT1G51160	AT1G23650		AT5G43120												AT3G45120		AT4G07516
AT2G31230	AT3G27710		AT2G13620	AT1G52040	AT1G23660		AT1G66220												AT3G45250		AT4G07525
AT1G78850	AT1G24265		AT1G21530	AT1G52150	AT1G23670		AT1G14930												AT3G45253		AT4G07530
AT3G18450	AT2G31480		AT1G05460	AT1G52500	AT1G23680		AT1G60370												AT3G45256		AT4G07570
AT5G07572	AT2G31470		AT3G19160	AT1G53010	AT1G23690		AT1G60340												AT3G45446		AT4G07586
AT2G19230	AT2G31460		AT2G16810	AT1G53130	AT1G23700		AT1G60360												AT3G45550		AT4G07640
AT5G37415	AT1G26240		AT5G62280	AT1G53540	AT1G23720		AT1G60380												AT3G45755		AT4G07680
AT5G42750	AT1G22340		AT1G64950	AT1G53541	AT1G23724		AT1G60350												AT3G46183		AT4G07693
AT3G29305	AT5G61720		AT1G66570	AT1G53542	AT1G23730		AT5G30500												AT3G46345		AT4G07733
AT4G10510	AT5G61730		AT5G44770	AT1G53625	AT1G23760		AT2G16130												AT3G46375		AT4G07750
AT1G63350	AT2G13620		AT4G34380	AT1G53800	AT1G23770		AT2G26580												AT3G46382		AT4G07856
AT2G26420	AT1G21530		AT5G37040	AT1G54400	AT1G23780		AT2G16300												AT3G47230		AT4G07920
AT4G18970	AT1G05460		AT1G66090	AT1G54575	AT1G23810		AT1G08465												AT3G47240		AT4G07931
AT4G31870	AT3G19160		AT3G43190	AT1G54590	AT1G23910		AT5G26010												AT3G49280		AT4G07941
AT5G39010	AT2G16810		AT2G14700	AT1G54620	AT1G23970		AT3G21340												AT3G49765		AT4G07942
AT1G44130	AT5G62280		AT2G19220	AT1G54720	AT1G24000		AT5G13250												AT3G52527		AT4G07947
AT2G34990	AT1G64950		AT3G47543	AT1G54960	AT1G24020		AT1G73290												AT3G56277		AT4G08050
AT4G31875	AT1G66570		AT2G04570	AT1G56680	AT1G24062		AT1G73300												AT3G58865		AT4G08078
AT3G20200	AT5G44770		AT4G11490	AT1G56710	AT1G24070		AT3G20840												AT3G59720		AT4G08080
AT3G30200	AT4G34380		AT1G23530	AT1G58380	AT1G24110		AT5G61690												AT3G60930		AT4G08090
AT5G38990	AT5G37040		AT1G23540	AT1G60815	AT1G24130		AT5G61700												AT3G60935		AT4G08095
AT3G15940	AT1G66090		AT2G36770	AT1G60830	AT1G24140		AT3G27503												AT3G60965		AT4G08096
AT3G48640	AT3G43190		AT3G29380	AT1G61688	AT1G24147		AT3G27490												AT3G62455		AT4G08105
AT3G29300	AT2G14700		AT1G14100	AT1G61720	AT1G24220		AT3G27500												AT3G62490		AT4G08113
AT1G60470	AT2G19220		AT4G04510	AT1G61760	AT1G24260		AT3G11160												AT3G62520		AT4G08114
AT4G20940	AT3G47543		AT1G65770	AT1G61800	AT1G24265		AT1G33709												AT3G62725		AT4G08131
AT1G68880	AT2G04570		AT1G65760	AT1G61920	AT1G24400		AT1G33710												AT4G01490		AT4G08138
AT1G80470	AT4G11490		AT3G12410	AT1G62080	AT1G24405		AT1G33720												AT4G01515		AT4G08262
AT4G05360	AT1G23530		AT4G25530	AT1G62370	AT1G24420		AT1G33730												AT4G01525		AT4G08375
AT5G14870	AT1G23540		AT3G28790	AT1G62690	AT1G24430		AT3G27480												AT4G01530		AT4G08660
AT4G28790	AT2G36770		AT4G29620	AT1G62760	AT1G24470		AT3G27473												AT4G01975		AT4G08830
AT4G25580	AT3G29380		AT3G47050	AT1G63140	AT1G24480		AT4G23380												AT4G02312		AT4G08860
AT1G67460	AT1G14100		AT4G08040	AT1G64160	AT1G24485		AT1G51190												AT4G02317		AT4G08880
AT1G33220	AT4G04510		AT2G14440	AT1G64405	AT1G24520		AT2G17785												AT4G02960		AT4G08970
AT3G18810	AT1G65770		AT5G44894	AT1G64700	AT1G24530		AT2G17780												AT4G03300		AT4G09146
AT2G29330	AT1G65760		AT5G13350	AT1G65486	AT1G24540		AT2G28630												AT4G03650		AT4G09595
AT5G28470	AT3G12410		AT5G26260	AT1G65510	AT1G24577		AT5G56400												AT4G03750		AT4G09700
AT4G10530	AT4G25530		AT2G16210	AT1G66110	AT1G24590		AT1G44180												AT4G03760		AT4G09875
AT2G39010	AT3G28790		AT2G16220	AT1G66145	AT1G24620		AT1G44191												AT4G03770		AT4G10460
AT2G16910	AT4G29620		AT2G16200	AT1G66190	AT1G24650		AT1G11230												AT4G03790		AT4G10580
AT5G40010	AT3G47050		AT5G46830	AT1G66500	AT1G25025		AT3G62440												AT4G03835		AT4G11375
AT2G16380	AT4G08040		AT3G12977	AT1G66870	AT1G25230		AT3G46280												AT4G03837		AT4G11710
AT3G26330	AT2G14440		AT2G12190	AT1G67148	AT1G25240		AT1G21850												AT4G03840		AT4G12423
AT5G15680	AT5G44894		AT3G60670	AT1G67820	AT1G25250		AT1G71400												AT4G03860		AT4G15590
AT2G13350	AT5G13350		AT5G47980	AT1G67830	AT1G25270		AT1G67870												AT4G03880		AT4G16910
AT2G38500	AT5G26260		AT3G04570	AT1G68185	AT1G25300		AT1G67860												AT4G03920		AT4G17820
AT2G22590	AT2G16210		AT1G74110	AT1G68210	AT1G25310		AT1G67875												AT4G03923		AT4G20180
AT1G78990	AT2G16220		AT2G02690	AT1G68230	AT1G25320		AT1G67865												AT4G04000		AT4G22415
AT3G05610	AT2G16200		AT4G23520	AT1G68620	AT1G25330		AT4G26920												AT4G04050		AT4G26360
AT3G25760	AT5G46830		AT4G08990	AT1G68630	AT1G25340		AT3G04220												AT4G04070		AT5G01185
AT5G61280	AT3G12977		AT1G55570	AT1G68640	AT1G25410		AT1G67270												AT4G04120		AT5G01335
AT1G72000	AT2G12190		AT2G43580	AT1G68795	AT1G25450		AT5G24040												AT4G04130		AT5G06805
AT2G17010	AT3G60670		AT1G48730	AT1G69320	AT1G25530		AT4G21750												AT4G04155		AT5G13475
AT3G48010	AT5G47980		AT1G48720	AT1G69940	AT1G25988		AT1G68040												AT4G04157		AT5G20750
AT1G22380	AT3G04570		AT2G26050	AT1G70440	AT1G26240		AT5G05150												AT4G04165		AT5G25615
AT5G09730	AT1G74110		AT1G58766	AT1G70540	AT1G26250		AT4G04450												AT4G04230		AT5G26236
AT1G23720	AT2G02690		AT1G55030	AT1G70670	AT1G26310		AT5G48130												AT4G04407		AT5G26618
AT4G05310	AT4G23520		AT2G24670	AT1G70690	AT1G26320		AT5G48140												AT4G04520		AT5G26775
AT3G23870	AT4G08990		AT1G55020	AT1G70720	AT1G26350		AT5G43590												AT4G05280		AT5G27885
AT2G07560	AT1G55570		AT5G40780	AT1G70900	AT1G26355		AT4G12360												AT4G05290		AT5G27895
AT1G33860	AT2G43580		AT5G43340	AT1G70949	AT1G26360		AT2G15770												AT4G05300		AT5G27965
AT1G30740	AT1G48730		AT1G64780	AT1G70950	AT1G26380		AT2G15780												AT4G05306		AT5G28100
AT2G40340	AT1G48720		AT4G22690	AT1G72080	AT1G26390		AT4G20210												AT4G05556		AT5G28110
AT1G79915	AT2G26050		AT1G22150	AT1G73110	AT1G26400		AT3G29260												AT4G05585		AT5G28120
AT1G73310	AT1G58766		AT4G00730	AT1G73120	AT1G26410		AT1G66950												AT4G05591		AT5G28130
AT1G47450	AT1G55030		AT3G29791	AT1G73430	AT1G26420		AT1G66960												AT4G05593		AT5G28200
AT1G50180	AT2G24670		AT2G24740	AT1G73830	AT1G26500		AT1G27040												AT4G05597		AT5G28250
AT4G00360	AT1G55020		AT5G23270	AT1G74600	AT1G26510		AT1G75930												AT4G05616		AT5G28253
AT1G02570	AT5G40780		AT4G08730	AT1G75590	AT1G26600		AT1G34480												AT4G05638		AT5G28335
AT4G11460	AT5G43340		AT4G08740	AT1G75730	AT1G26690		AT1G34500												AT4G06474		AT5G28430
AT4G04830	AT1G64780		AT4G37400	AT1G75860	AT1G26700		AT1G34490												AT4G06477		AT5G28480
AT1G63750	AT4G22690		AT1G15330	AT1G76200	AT1G26710		AT2G23410												AT4G06480		AT5G28482
AT5G03020	AT1G22150		AT3G19940	AT1G76410	AT1G26720		AT4G12270												AT4G06481		AT5G28523
AT3G28520	AT4G00730		AT5G48040	AT1G76610	AT1G26762		AT4G12280												AT4G06485		AT5G28593
AT2G44380	AT3G29791		AT3G05960	AT1G77170	AT1G26773		AT4G35710												AT4G06487		AT5G28692
AT3G28810	AT2G24740		AT5G36110	AT1G77530	AT1G26780		AT4G35720												AT4G06488		AT5G28696
AT5G28030	AT5G23270		AT3G13540	AT1G78360	AT1G26790		AT3G49020												AT4G06495		AT5G28715
AT5G60070	AT4G08730		AT1G30760	AT1G78370	AT1G26795		AT3G49010												AT4G06496		AT5G28865
AT1G30800	AT4G08740		AT1G22710	AT1G78390	AT1G26796		AT1G65330												AT4G06497		AT5G28870
AT5G37055	AT4G37400		AT3G11370	AT1G78480	AT1G26797		AT1G65340												AT4G06506		AT5G28990
AT1G55800	AT1G15330		AT3G11380	AT1G78580	AT1G26798		AT1G53020												AT4G06509		AT5G29020
AT1G52880	AT3G19940		AT3G11385	AT1G80100	AT1G26820		AT2G34370												AT4G06510		AT5G29022
AT2G10440	AT5G48040		AT4G16050	AT1G80160	AT1G26870		AT5G66390												AT4G06516		AT5G29024
AT1G28040	AT3G05960		AT3G29636	AT1G80390	AT1G26945		AT5G66400												AT4G06517		AT5G29037
AT1G68500	AT5G36110		AT5G44306	AT1G80590	AT1G26970		AT1G51220												AT4G06527		AT5G29046
AT4G10540	AT3G13540		AT5G44310	AT1G80860	AT1G27020		AT4G35170												AT4G06529		AT5G29060
AT3G16600	AT1G30760		AT1G19390	AT1G80865	AT1G27030		AT4G35180												AT4G06538		AT5G29075
AT5G09710	AT1G22710		AT2G23250	AT2G01300	AT1G27040		AT3G16540												AT4G06544		AT5G29090
AT2G23210	AT3G11370		AT2G23240	AT2G01770	AT1G27050		AT2G28010												AT4G06565		AT5G29100
AT3G52510	AT3G11380		AT3G29431	AT2G01890	AT1G27213		AT1G12960												AT4G06566		AT5G29562
AT3G04420	AT3G11385		AT3G29430	AT2G01913	AT1G27220		AT3G17560												AT4G06573		AT5G29975
AT2G23530	AT4G16050		AT3G55110	AT2G01990	AT1G27240		AT3G17570												AT4G06574		AT5G30060
AT4G36290	AT3G29636		AT4G37970	AT2G02440	AT1G27460		AT5G02350												AT4G06581		AT5G30102
AT1G29680	AT5G44306		AT5G61610	AT2G02990	AT1G27461		AT5G02340												AT4G06584		AT5G30189
AT2G42850	AT5G44310		AT4G15755	AT2G03370	AT1G27480		AT1G30160												AT4G06587		AT5G30207
AT3G05602	AT1G19390		AT5G20670	AT2G04190	AT1G27490		AT1G30170												AT4G06592		AT5G30269
AT3G02810	AT2G23250		AT5G39490	AT2G04495	AT1G27540		AT2G31082												AT4G06602		AT5G30410
AT1G02540	AT2G23240		AT1G48740	AT2G04795	AT1G27550		AT5G54250												AT4G06603		AT5G30584
AT4G00110	AT3G29431		AT3G25270	AT2G05330	AT1G27580		AT5G54240												AT4G06604		AT5G30762
AT4G24660	AT3G29430		AT1G10385	AT2G05720	AT1G27610		AT3G30730												AT4G06605		AT5G30942
AT1G79750	AT3G55110		AT4G21020	AT2G06020	AT1G27620		AT5G50700												AT4G06606		AT5G31355
AT4G00050	AT4G37970		AT4G21010	AT2G15318	AT1G27650		AT2G22050												AT4G06609		AT5G31496
AT3G52310	AT5G61610		AT1G66650	AT2G17480	AT1G27660		AT2G22040												AT4G06624		AT5G31651
AT2G43440	AT4G15755		AT2G45970	AT2G17500	AT1G27670		AT2G22055												AT4G06626		AT5G31662
AT2G21480	AT5G20670		AT2G13680	AT2G17740	AT1G27740		AT2G22030												AT4G06642		AT5G31668
AT2G25540	AT5G39490		AT2G17160	AT2G19490	AT1G27860		AT5G25370												AT4G06644		AT5G31685
AT5G36130	AT1G48740		AT1G25300	AT2G19910	AT1G27870		AT1G76250												AT4G06656		AT5G31719
AT1G27490	AT3G25270		AT3G26200	AT2G19920	AT1G27990		AT1G76240												AT4G06660		AT5G31736
AT3G61970	AT1G10385		AT4G01770	AT2G20825	AT1G28000		AT5G18350												AT4G06664		AT5G31752
AT1G22360	AT4G21020		AT3G28830	AT2G21780	AT1G28010		AT5G01050												AT4G06666		AT5G31855
AT1G62620	AT4G21010		AT3G22142	AT2G22770	AT1G28020		AT4G11320												AT4G06670		AT5G31873
AT1G69480	AT1G66650		AT2G33420	AT2G22860	AT1G28030		AT3G61040												AT4G06674		AT5G31891
AT4G16990	AT2G45970		AT1G31390	AT2G23142	AT1G28040		AT1G52070												AT4G06692		AT5G31927
AT1G63360	AT2G13680		AT1G08150	AT2G23620	AT1G28080		AT2G40450												AT4G06694		AT5G31963
AT1G17910	AT2G17160		AT4G17800	AT2G23990	AT1G28130		AT2G26695												AT4G06704		AT5G32053
AT1G19150	AT1G25300		AT3G49270	AT2G24010	AT1G28160		AT3G32040												AT4G06712		AT5G32060
AT1G11810	AT3G26200		AT1G07850	AT2G24570	AT1G28170		AT4G32375												AT4G06720		AT5G32107
AT5G47500	AT4G01770		AT3G01900	AT2G24700	AT1G28230		AT2G22750												AT4G06736		AT5G32125
AT1G26500	AT3G28830		AT5G36150	AT2G24810	AT1G28270		AT3G44700												AT4G06752		AT5G32197
AT3G14300	AT3G22142		AT5G26250	AT2G24840	AT1G28290		AT4G18330												AT4G07315		AT5G32228
AT5G66960	AT2G33420		AT5G37060	AT2G24950	AT1G28300		AT4G18320												AT4G07339		AT5G32241
AT1G74820	AT1G31390		AT5G37460	AT2G26040	AT1G28305		AT4G18340												AT4G07355		AT5G32267
AT5G50630	AT1G08150		AT3G46410	AT2G26710	AT1G28306		AT4G18335												AT4G07458		AT5G32293
AT3G17330	AT4G17800		AT3G46400	AT2G26720	AT1G28307		AT5G11210												AT4G07490		AT5G32306
AT5G09350	AT3G49270		AT1G22570	AT2G26865	AT1G28310		AT3G52700												AT4G07494		AT5G32345
AT4G28780	AT1G07850		AT5G65320	AT2G27080	AT1G28360		AT3G52690												AT4G07516		AT5G32404
AT4G28775	AT3G01900		AT2G47030	AT2G27140	AT1G28375		AT1G51290												AT4G07525		AT5G32423
AT2G24680	AT5G36150		AT3G19430	AT2G27145	AT1G28390		AT1G51300												AT4G07530		AT5G32426
AT2G28270	AT5G26250		AT4G15740	AT2G27680	AT1G28400		AT4G22070												AT4G07570		AT5G32475
AT3G01880	AT5G37060		AT4G10160	AT2G27690	AT1G28430		AT1G30930												AT4G07586		AT5G32481
AT5G05160	AT5G37460		AT4G08550	AT2G28210	AT1G28450		AT4G23090												AT4G07640		AT5G32482
AT3G09140	AT3G46410		AT3G58960	AT2G28305	AT1G28460		AT5G19710												AT4G07680		AT5G32484
AT2G20800	AT3G46400		AT2G25150	AT2G28410	AT1G28470		AT5G19720												AT4G07693		AT5G32485
AT4G00600	AT1G22570		AT3G25280	AT2G28420	AT1G28490		AT5G17080												AT4G07733		AT5G32487
AT2G23200	AT5G65320		AT2G26960	AT2G29620	AT1G28500		AT5G17090												AT4G07750		AT5G32495
AT5G20710	AT2G47030		AT5G48510	AT2G29654	AT1G28510		AT5G17100												AT4G07856		AT5G32505
AT3G10510	AT3G19430		AT2G35585	AT2G31360	AT1G28590		AT1G79250												AT4G07920		AT5G32511
AT3G42800	AT4G15740		AT2G35580	AT2G31700	AT1G28600		AT5G16700												AT4G07931		AT5G32516
AT4G05240	AT4G10160		AT4G03570	AT2G32190	AT1G28610		AT5G17320												AT4G07941		AT5G32518
AT4G05230	AT4G08550		AT2G19200	AT2G32200	AT1G28630		AT1G12950												AT4G07942		AT5G32520
AT5G42570	AT3G58960		AT2G24710	AT2G32280	AT1G28640		AT5G51790												AT4G07947		AT5G32525
AT5G28640	AT2G25150		AT3G26250	AT2G32340	AT1G28650		AT1G49190												AT4G08050		AT5G32540
AT1G17810	AT3G25280		AT2G05850	AT2G32470	AT1G28660		AT1G24260												AT4G08078		AT5G32594
AT3G55580	AT2G26960		AT5G20690	AT2G32788	AT1G28670		AT2G20620												AT4G08080		AT5G32598
AT2G24580	AT5G48510		AT1G50870	AT2G32790	AT1G28690		AT5G49240												AT4G08090		AT5G32600
AT4G25260	AT2G35585		AT5G63180	AT2G33350	AT1G28695		AT4G23350												AT4G08095		AT5G32622
AT1G02980	AT2G35580		AT1G64235	AT2G33509	AT1G28700		AT1G60400												AT4G08096		AT5G32623
AT3G59730	AT4G03570		AT4G22440	AT2G33510	AT1G28710		AT1G23420												AT4G08105		AT5G32624
AT1G44478	AT2G19200		AT5G40420	AT2G33520	AT1G29000		AT2G26700												AT4G08113		AT5G32627
AT2G02890	AT2G24710		AT1G31640	AT2G33980	AT1G29010		AT2G02250												AT4G08114		AT5G32726
AT5G48090	AT3G26250		AT4G25790	AT2G34000	AT1G29020		AT4G15670												AT4G08131		AT5G32750
AT1G20500	AT2G05850		AT4G25780	AT2G34185	AT1G29050		AT1G63190												AT4G08134		AT5G32875
AT5G17050	AT5G20690		AT3G13390	AT2G34320	AT1G29080		AT1G63200												AT4G08138		AT5G33025
AT1G55550	AT1G50870		AT5G64120	AT2G34655	AT1G29090		AT1G63205												AT4G08262		AT5G33050
AT3G20190	AT5G63180		AT5G55893	AT2G34925	AT1G29100		AT1G69090												AT4G08375		AT5G33202
AT5G38565	AT1G64235		AT5G55890	AT2G35810	AT1G29110		AT2G04840												AT4G08660		AT5G33252
AT1G44970	AT4G22440		AT3G59230	AT2G35910	AT1G29140		AT4G15490												AT4G08750		AT5G33253
AT3G58410	AT5G40420		AT2G29250	AT2G36026	AT1G29160		AT2G40440												AT4G08830		AT5G33260
AT5G25250	AT1G31640		AT2G25340	AT2G36030	AT1G29179		AT3G26940												AT4G08860		AT5G33380
AT2G14100	AT4G25790		AT2G25330	AT2G36210	AT1G29180		AT5G46310												AT4G08880		AT5G33382
AT3G59180	AT4G25780		AT2G05520	AT2G36325	AT1G29195		AT3G18650												AT4G08970		AT5G33384
AT2G32550	AT3G13390		AT3G58950	AT2G36820	AT1G29200		AT3G49770												AT4G09146		AT5G33389
AT3G55870	AT5G64120		AT4G15400	AT2G36940	AT1G29270		AT3G47220												AT4G09480		AT5G33434
AT2G16450	AT5G55893		AT3G29560	AT2G36970	AT1G29280		AT3G47210												AT4G09595		AT5G33442
AT5G13380	AT5G55890		AT2G14510	AT2G36985	AT1G29660		AT2G25090												AT4G09700		AT5G33533
AT1G78955	AT3G59230		AT4G01500	AT2G38060	AT1G29670		AT3G45760												AT4G09745		AT5G33624
AT5G37560	AT2G29250		AT1G31690	AT2G39180	AT1G29680		AT5G17110												AT4G09875		AT5G34480
AT1G20860	AT2G25340		AT3G53640	AT2G39590	AT1G29690		AT5G17120												AT4G10460		AT5G34728
AT2G23180	AT2G25330		AT2G46495	AT2G40233	AT1G29720		AT3G26140												AT4G10580		AT5G34834
AT5G58180	AT2G05520		AT3G22120	AT2G40250	AT1G29860		AT2G41390												AT4G10690		AT5G34836
AT2G20570	AT3G58950		AT2G12646	AT2G40350	AT1G29870		AT2G41400												AT4G10865		AT5G34843
AT3G24260	AT4G15400		AT5G55880	AT2G40745	AT1G30016		AT4G28720												AT4G11200		AT5G34845
AT2G36261	AT3G29560		AT1G52490	AT2G40925	AT1G30080		AT3G30290												AT4G11375		AT5G34849
AT2G04070	AT2G14510		AT5G56369	AT2G40995	AT1G30100		AT3G26790												AT4G11710		AT5G34864
AT2G36790	AT4G01500		AT5G56370	AT2G41233	AT1G30135		AT3G49950												AT4G11945		AT5G34865
AT5G59130	AT1G31690		AT5G44430	AT2G41300	AT1G30140		AT3G49960												AT4G12180		AT5G34866
AT1G56410	AT3G53640		AT5G44440	AT2G41415	AT1G30160		AT4G12382												AT4G12275		AT5G34867
AT5G18870	AT2G46495		AT5G44420	AT2G41600	AT1G30170		AT4G12380												AT4G12423		AT5G34985
AT1G34580	AT3G22120		AT2G44240	AT2G41870	AT1G30190		AT4G12370												AT4G13470		AT5G35000
AT2G04160	AT2G12646		AT2G26950	AT2G42130	AT1G30350		AT2G46750												AT4G14460		AT5G35023
AT2G33020	AT5G55880		AT5G54610	AT2G42140	AT1G30650		AT3G49040												AT4G15590		AT5G35057
AT4G11540	AT1G52490		AT4G15396	AT2G42350	AT1G30660		AT5G22150												AT4G15860		AT5G35113
AT5G41580	AT5G56369		AT4G10410	AT2G43255	AT1G30670		AT5G22160												AT4G16010		AT5G35205
AT3G48950	AT5G56370		AT3G27150	AT2G43660	AT1G30700		AT5G38000												AT4G16020		AT5G35207
AT5G60350	AT5G44430		AT4G19940	AT2G43670	AT1G30710		AT1G48800												AT4G16910		AT5G35413
AT3G48630	AT5G44440		AT3G59240	AT2G44790	AT1G30720		AT5G08695												AT4G16935		AT5G35535
AT3G22330	AT5G44420		AT1G35890	AT2G44910	AT1G30730		AT1G69150												AT4G17820		AT5G35643
AT1G59453	AT2G44240		AT1G31670	AT2G44920	AT1G30740		AT3G24620												AT4G19780		AT5G35725
AT2G39250	AT2G26950		AT5G42591	AT2G45340	AT1G30760		AT2G13900												AT4G19790		AT5G35791
AT1G46912	AT5G54610		AT5G48100	AT2G45450	AT1G30780		AT5G37160												AT4G20180		AT5G36825
AT4G15500	AT4G15396		AT1G08160	AT2G46300	AT1G30790		AT5G37150												AT4G20490		AT5G36860
AT5G41410	AT4G10410		AT4G19800	AT2G46690	AT1G30795		AT5G25490												AT4G20500		AT5G36905
AT5G35190	AT3G27150		AT4G15870	AT2G46950	AT1G30800		AT2G30680												AT4G20510		AT5G36935
AT3G63470	AT4G19940		AT2G25370	AT2G47770	AT1G30840		AT5G50136												AT4G20715		AT5G37330
AT1G56550	AT3G59240		AT2G30220	AT2G47950	AT1G30860		AT5G50140												AT4G20725		AT5G38192
AT4G28670	AT1G35890		AT1G66640	AT3G01520	AT1G30910		AT3G44755												AT4G20730		AT5G38365
AT4G10560	AT1G31670		AT1G66630	AT3G01970	AT1G30920		AT3G44760												AT4G22065		AT5G39095
AT1G65800	AT5G42591		AT5G50300	AT3G02500	AT1G30930		AT1G52440												AT4G22415		AT5G39155
AT3G58120	AT5G48100		AT1G66060	AT3G04160	AT1G30950		AT5G16710												AT4G26360		AT5G39185
AT1G65200	AT1G08160		AT4G26340	AT3G04181	AT1G30960		AT3G44090												AT4G27597		AT5G39862
AT2G22942	AT4G19800		AT4G26330	AT3G04270	AT1G30990		AT1G22000												AT4G32215		AT5G40605
AT2G29370	AT4G15870		AT4G33720	AT3G04430	AT1G31000		AT1G21990												AT4G32220		AT5G41755
AT3G42880	AT2G25370		AT5G38340	AT3G05300	AT1G31010		AT5G14860												AT4G35400		AT5G44255
AT2G32835	AT2G30220		AT1G20990	AT3G05410	AT1G31040		AT1G49290												AT5G01185		AT5G44875
AT2G04080	AT1G66640		AT4G29640	AT3G05727	AT1G31050		AT5G25390												AT5G01335		AT5G44925
AT4G19520	AT1G66630		AT4G29630	AT3G05858	AT1G31060		AT1G17950												AT5G06805		AT5G46645
AT5G50220	AT5G50300		AT1G26420	AT3G06019	AT1G31090		AT1G19890												AT5G07505		AT5G49080
AT5G07180	AT1G66060		AT2G22145	AT3G06390	AT1G31140		AT2G22180												AT5G10670		AT5G49746
AT1G45191	AT4G26340		AT5G59510	AT3G07130	AT1G31163		AT2G22170												AT5G13205		AT5G53775
AT3G28320	AT4G26330		AT5G59520	AT3G07350	AT1G31250		AT1G11460												AT5G13475		AT5G55896
AT5G20110	AT4G33720		AT3G18330	AT3G08770	AT1G31260		AT4G04890												AT5G14810		AT1G10260
AT5G46540	AT5G38340		AT1G67000	AT3G08810	AT1G31270		AT4G20240												AT5G14830		AT1G11150
AT1G64830	AT1G20990		AT1G48910	AT3G09280	AT1G31290		AT4G39750												AT5G17125		AT1G11265
AT4G11720	AT4G29640		AT3G18320	AT3G09290	AT1G31310		AT4G39756												AT5G17725		AT1G13660
AT4G05265	AT4G29630		AT4G10780	AT3G09960	AT1G31390		AT4G39745												AT5G20750		AT1G15560
AT4G05270	AT1G26420		AT3G22640	AT3G10190	AT1G31400		AT4G39753												AT5G20800		AT1G19030
AT4G05260	AT2G22145		AT3G25260	AT3G10195	AT1G31510		AT1G50690												AT5G23955		AT1G19415
AT1G65790	AT5G59510		AT3G25265	AT3G10450	AT1G31520		AT2G19050												AT5G24775		AT1G21290
AT1G01460	AT5G59520		AT5G43360	AT3G10950	AT1G31530		AT1G52480												AT5G24915		AT1G21300
AT1G51780	AT3G18330		AT1G17770	AT3G11110	AT1G31600		AT4G18690												AT5G25305		AT1G21330
AT5G50200	AT1G67000		AT4G26200	AT3G11690	AT1G31620		AT4G18680												AT5G25615		AT1G21945
AT5G28300	AT1G48910		AT3G48620	AT3G12090	AT1G31630		AT1G52830												AT5G25955		AT1G28323
AT3G02020	AT3G18320		AT1G62170	AT3G12200	AT1G31640		AT4G18960												AT5G26236		AT1G28465
AT4G38190	AT4G10780		AT1G14940	AT3G12210	AT1G31670		AT3G48270												AT5G26618		AT1G29475
AT3G45790	AT3G22640		AT4G08868	AT3G12955	AT1G31690		AT4G09190												AT5G26775		AT1G30150
AT3G57460	AT3G25260		AT4G16008	AT3G12960	AT1G31710		AT3G59120												AT5G27845		AT1G30180
AT3G24240	AT3G25265		AT2G25360	AT3G13230	AT1G31720		AT3G59130												AT5G27882		AT1G31030
AT1G68530	AT5G43360		AT4G16260	AT3G13435	AT1G31770		AT1G06350												AT5G27885		AT1G31166
AT3G44250	AT1G17770		AT1G68825	AT3G13500	AT1G31772		AT1G06320												AT5G27895		AT1G31993
AT5G44490	AT4G26200		AT3G21500	AT3G14560	AT1G31880		AT1G06340												AT5G27900		AT1G32040
AT2G19210	AT3G48620		AT4G12190	AT3G14710	AT1G31885		AT1G06330												AT5G27965		AT1G32045
AT2G14289	AT1G62170		AT4G36260	AT3G15050	AT1G31950		AT2G03040												AT5G28100		AT1G33550
AT1G28020	AT1G14940		AT3G20960	AT3G15060	AT1G31990		AT1G33900												AT5G28110		AT1G33813
AT1G28030	AT4G08868		AT3G20950	AT3G15280	AT1G32000		AT1G33910												AT5G28120		AT1G33817
AT1G79910	AT4G16008		AT3G20940	AT3G15290	AT1G32010		AT2G34360												AT5G28130		AT1G33835
AT5G02940	AT2G25360		AT1G49120	AT3G15534	AT1G32020		AT1G69860												AT5G28145		AT1G34545
AT5G06740	AT4G16260		AT4G13266	AT3G17280	AT1G32030		AT3G48740												AT5G28165		AT1G34967
AT1G16380	AT1G68825		AT1G51920	AT3G17580	AT1G32050		AT5G52700												AT5G28200		AT1G35186
AT2G01360	AT3G21500		AT1G51915	AT3G18570	AT1G32100		AT5G52710												AT5G28250		AT1G35360
AT5G37430	AT4G12190		AT1G51913	AT3G19200	AT1G32140		AT5G52690												AT5G28253		AT1G35535
AT2G18180	AT4G36260		AT1G14950	AT3G19274	AT1G32170		AT1G66120												AT5G28285		AT1G35690
AT3G28770	AT3G20960		AT1G14960	AT3G19520	AT1G32180		AT3G24250												AT5G28335		AT1G35870
AT1G68850	AT3G20950		AT2G24720	AT3G19530	AT1G32240		AT2G02610												AT5G28430		AT1G43886
AT3G57020	AT3G20940		AT1G05580	AT3G20720	AT1G32270		AT1G79840												AT5G28480		AT1G44510
AT4G19515	AT1G49120		AT1G76500	AT3G20850	AT1G32280		AT1G79860												AT5G28482		AT1G45090
AT5G36910	AT4G13266		AT1G26400	AT3G21338	AT1G32350		AT1G79850												AT5G28515		AT1G46120
AT1G68520	AT1G51920		AT4G09100	AT3G21510	AT1G32420		AT3G47200												AT5G28523		AT1G46552
AT1G08140	AT1G51915		AT4G09110	AT3G21590	AT1G32430		AT3G47190												AT5G28593		AT1G47320
AT1G20290	AT1G51913		AT4G09120	AT3G21680	AT1G32450		AT1G54870												AT5G28635		AT1G47405
AT2G36780	AT1G14950		AT3G24280	AT3G22580	AT1G32560		AT1G54860												AT5G28692		AT1G47435
AT5G03435	AT1G14960		AT3G24290	AT3G22930	AT1G32650		AT1G79770												AT5G28696		AT1G47606
AT5G25230	AT2G24720		AT2G17590	AT3G23040	AT1G32660		AT1G79760												AT5G28715		AT1G47783
AT3G21780	AT1G05580		AT4G11750	AT3G23172	AT1G32670		AT5G46877												AT5G28865		AT1G47860
AT1G57590	AT1G76500		AT5G04210	AT3G23635	AT1G32710		AT5G24540												AT5G28870		AT1G48710
AT5G25020	AT1G26400		AT1G64910	AT3G23637	AT1G32770		AT1G56360												AT5G28990		AT1G48810
AT5G25030	AT4G09100		AT1G64900	AT3G23940	AT1G32780		AT5G45830												AT5G29020		AT1G51175
AT5G25310	AT4G09110		AT1G32030	AT3G24310	AT1G32850		AT1G44224												AT5G29022		AT1G52087
AT2G22950	AT4G09120		AT2G29090	AT3G24450	AT1G32950		AT1G43020												AT5G29024		AT1G52210
AT2G22960	AT3G24280		AT5G01040	AT3G24750	AT1G32960		AT1G43010												AT5G29037		AT1G53630
AT5G39000	AT3G24290		AT1G08090	AT3G25233	AT1G32970		AT3G20750												AT5G29046		AT1G53810
AT3G14570	AT2G17590		AT4G16560	AT3G25716	AT1G32975		AT3G25790												AT5G29060		AT1G54955
AT2G35765	AT4G11750		AT4G16550	AT3G25730	AT1G32980		AT2G28220												AT5G29075		AT1G57640
AT5G38080	AT5G04210		AT4G12950	AT3G26115	AT1G33020		AT5G58890												AT5G29090		AT1G57810
AT3G47540	AT1G64910		AT5G38120	AT3G26800	AT1G33070		AT4G25820												AT5G29100		AT1G58020
AT1G71770	AT1G64900		AT2G28860	AT3G27410	AT1G33080		AT2G05440												AT5G29562		AT1G58040
AT1G69160	AT1G32030		AT4G12150	AT3G27670	AT1G33090		AT2G32880												AT5G29975		AT1G60310
AT4G15040	AT2G29090		AT3G30210	AT3G27840	AT1G33100		AT2G32885												AT5G30060		AT1G62075
AT3G45510	AT5G01040		AT4G12170	AT3G28730	AT1G33102		AT1G70970												AT5G30102		AT1G62230
AT1G56530	AT1G08090		AT3G61290	AT3G29140	AT1G33110		AT3G25190												AT5G30189		AT1G62550
AT2G33385	AT4G16560		AT5G17030	AT3G29375	AT1G33220		AT3G17261												AT5G30207		AT1G62695
AT2G05360	AT4G16550		AT5G56860	AT3G30460	AT1G33280		AT3G17265												AT5G30269		AT1G64240
AT1G23410	AT4G12950		AT2G17060	AT3G43720	AT1G33320		AT4G35120												AT5G30410		AT1G65485
AT1G54560	AT5G38120		AT1G35290	AT3G44060	AT1G33440		AT3G62210												AT5G30584		AT1G65750
AT4G11640	AT2G28860		AT4G35370	AT3G44160	AT1G33530		AT5G22900												AT5G30762		AT2G02260
AT1G49790	AT4G12150		AT3G62850	AT3G44718	AT1G33540		AT5G22890												AT5G30942		AT2G03860
AT5G01330	AT3G30210		AT2G42550	AT3G44870	AT1G33600		AT1G68480												AT5G31355		AT2G03970
AT1G12740	AT4G12170		AT2G42560	AT3G44880	AT1G33610		AT1G50680												AT5G31496		AT2G04200
AT1G03495	AT3G61290		AT4G06534	AT3G44960	AT1G33670		AT5G05040												AT5G31651		AT2G04470
AT3G28321	AT5G17030		AT5G17040	AT3G45600	AT1G33680		AT4G01350												AT5G31662		AT2G04820
AT4G38880	AT5G56860		AT2G36560	AT3G45673	AT1G33700		AT1G63320												AT5G31668		AT2G05340
AT2G21490	AT2G17060		AT1G48690	AT3G47510	AT1G33709		AT1G63330												AT5G31685		AT2G05390
AT1G69470	AT1G35290		AT1G48700	AT3G49150	AT1G33710		AT1G51230												AT5G31719		AT2G05435
AT2G44370	AT4G35370		AT1G02180	AT3G49320	AT1G33720		AT1G29110												AT5G31736		AT2G05450
AT3G11990	AT3G62850		AT5G61160	AT3G49360	AT1G33730		AT4G27160												AT5G31752		AT2G06560
AT3G47380	AT2G42550		AT2G28170	AT3G49380	AT1G33750		AT4G27140												AT5G31855		AT2G06950
AT1G31270	AT2G42560		AT4G15360	AT3G49610	AT1G33760		AT4G27170												AT5G31873		AT2G09800
AT5G21030	AT4G06534		AT2G40050	AT3G49780	AT1G33770		AT4G27150												AT5G31891		AT2G09910
AT2G24130	AT5G17040		AT1G20135	AT3G50260	AT1G33790		AT1G64930												AT5G31927		AT2G13940
AT5G45540	AT2G36560		AT4G08840	AT3G50320	AT1G33811		AT2G25120												AT5G31963		AT2G14220
AT1G62630	AT1G48690		AT1G33890	AT3G50337	AT1G33820		AT4G37390												AT5G32053		AT2G14245
AT1G67640	AT1G48700		AT1G66050	AT3G50400	AT1G33830		AT2G31780												AT5G32060		AT2G14420
AT3G56290	AT1G02180		AT3G28390	AT3G50610	AT1G33840		AT1G09090												AT5G32107		AT2G14430
AT3G32030	AT5G61160		AT2G40170	AT3G50640	AT1G33850		AT4G18940												AT5G32125		AT2G14605
AT1G59077	AT2G28170		AT1G30730	AT3G50770	AT1G33860		AT2G23171												AT5G32197		AT2G15330
AT3G13403	AT4G15360		AT1G30720	AT3G50900	AT1G33870		AT1G30950												AT5G32228		AT2G16000
AT1G06980	AT2G40050		AT4G11310	AT3G51210	AT1G33880		AT5G43030												AT5G32241		AT2G16180
AT3G27720	AT1G20135		AT5G06990	AT3G51540	AT1G33890		AT3G26190												AT5G32267		AT2G16840
AT4G23310	AT4G08840		AT1G18860	AT3G51750	AT1G33900		AT3G61035												AT5G32293		AT2G18820
AT2G27010	AT1G33890		AT3G24600	AT3G51760	AT1G33910		AT4G00250												AT5G32306		AT2G21000
AT5G44850	AT1G66050		AT4G00120	AT3G51820	AT1G33920		AT1G51823												AT5G32345		AT2G23880
AT3G28820	AT3G28390		AT1G19900	AT3G51860	AT1G33925		AT1G51830												AT5G32404		AT2G24660
AT4G10695	AT2G40170		AT1G50610	AT3G52520	AT1G33930		AT5G09210												AT5G32423		AT2G25975
AT2G24490	AT1G30730		AT1G56400	AT3G52720	AT1G33940		AT3G62730												AT5G32426		AT2G27375
AT4G25590	AT1G30720		AT5G60060	AT3G53010	AT1G33950		AT1G52690												AT5G32475		AT2G27935
AT2G37790	AT4G11310		AT1G65170	AT3G53232	AT1G33960		AT1G15320												AT5G32481		AT2G28980
AT5G37050	AT5G06990		AT2G04930	AT3G53340	AT1G34040		AT1G31310												AT5G32482		AT2G31520
AT5G59220	AT1G18860		AT2G18880	AT3G54410	AT1G34041		AT4G28860												AT5G32484		AT2G38520
AT5G52090	AT3G24600		AT4G19930	AT3G55515	AT1G34047		AT4G28850												AT5G32485		AT2G40680
AT1G49920	AT4G00120		AT5G50620	AT3G55570	AT1G34050		AT4G28840												AT5G32487		AT3G14500
AT4G08670	AT1G19900		AT5G39460	AT3G55600	AT1G34070		AT4G09740												AT5G32495		AT3G14517
AT1G78860	AT1G50610		AT1G53360	AT3G56630	AT1G34140		AT3G22730												AT5G32505		AT3G17050
AT1G59500	AT1G56400		AT3G13400	AT3G57600	AT1G34315		AT3G22720												AT5G32511		AT3G17200
AT3G28020	AT5G60060		AT1G10380	AT3G57958	AT1G34400		AT3G22723												AT5G32516		AT3G17260
AT5G43520	AT1G65170		AT1G11740	AT3G57960	AT1G34440		AT4G28410												AT5G32518		AT3G20975
AT1G34575	AT2G04930		AT1G55430	AT3G58000	AT1G34460		AT3G46240												AT5G32520		AT3G20990
AT5G01320	AT2G18880		AT5G39560	AT3G58200	AT1G34480		AT5G03600												AT5G32525		AT3G21010
AT1G43171	AT4G19930		AT1G46840	AT3G59370	AT1G34490		AT2G02340												AT5G32540		AT3G21020
AT1G58050	AT5G50620		AT5G01080	AT3G59470	AT1G34500		AT5G51480												AT5G32594		AT3G21030
AT2G27120	AT5G39460		AT2G46870	AT3G60000	AT1G34510		AT5G51470												AT5G32598		AT3G21040
AT5G59110	AT1G53360		AT4G15390	AT3G60010	AT1G34520		AT5G51490												AT5G32600		AT3G21050
AT5G59120	AT3G13400		AT2G16230	AT3G60100	AT1G34540		AT4G36350												AT5G32622		AT3G22133
AT1G67170	AT1G10380		AT4G01925	AT3G61840	AT1G34575		AT5G28680												AT5G32623		AT3G22136
AT2G01370	AT1G11740		AT5G56490	AT3G62097	AT1G34580		AT5G28690												AT5G32624		AT3G22340
AT2G23190	AT1G55430		AT5G56480	AT3G62528	AT1G34650		AT5G37980												AT5G32627		AT3G24675
AT4G00610	AT5G39560		AT5G56470	AT3G63020	AT1G34670		AT5G37990												AT5G32726		AT3G25815
AT1G11990	AT1G46840		AT5G20470	AT3G63230	AT1G34790		AT3G43120												AT5G32750		AT3G25826
AT3G01329	AT5G01080		AT4G02180	AT4G00090	AT1G35140		AT3G02150												AT5G32875		AT3G28240
AT3G58440	AT2G46870		AT1G58037	AT4G01130	AT1G35170		AT4G04080												AT5G33025		AT3G28915
AT5G04530	AT4G15390		AT2G40560	AT4G01140	AT1G35180		AT4G32378												AT5G33050		AT3G29156
AT3G48960	AT2G16230		AT5G01690	AT4G01480	AT1G35181		AT4G32380												AT5G33202		AT3G29776
AT3G09380	AT4G01925		AT2G02640	AT4G01510	AT1G35183		AT3G21880												AT5G33252		AT3G29778
AT2G29760	AT5G56490		AT2G02650	AT4G01600	AT1G35250		AT3G23970												AT5G33253		AT3G29786
AT4G03500	AT5G56480		AT4G19730	AT4G02170	AT1G35255		AT2G17080												AT5G33260		AT3G29798
AT3G22350	AT5G56470		AT5G58860	AT4G02250	AT1G35260		AT2G17090												AT5G33360		AT3G30570
AT1G11980	AT5G20470		AT5G58850	AT4G02660	AT1G35290		AT2G17070												AT5G33365		AT3G30724
AT1G10680	AT4G02180		AT1G57570	AT4G02710	AT1G35310		AT2G28180												AT5G33380		AT3G30727
AT4G16090	AT1G58037		AT1G71380	AT4G02740	AT1G35320		AT4G13620												AT5G33382		AT3G31023
AT4G16095	AT2G40560		AT1G71370	AT4G02810	AT1G35330		AT2G39030												AT5G33384		AT3G31420
AT3G47400	AT5G01690		AT5G56560	AT4G04630	AT1G35365		AT2G39040												AT5G33389		AT3G31422
AT4G16080	AT2G02640		AT2G14070	AT4G04745	AT1G35440		AT5G45210												AT5G33434		AT3G32035
AT3G45555	AT2G02650		AT5G49680	AT4G05120	AT1G35490		AT4G20710												AT5G33442		AT3G32415
AT2G27000	AT4G19730		AT3G45130	AT4G08151	AT1G35537		AT4G20690												AT5G33533		AT3G42806
AT3G26320	AT5G58860		AT2G25160	AT4G09030	AT1G35550		AT4G20630												AT5G33624		AT3G43090
AT3G12000	AT5G58850		AT5G59930	AT4G09920	AT1G35630		AT4G20640												AT5G34480		AT3G43315
AT3G47010	AT1G57570		AT5G23035	AT4G10150	AT1G35730		AT4G20670												AT5G34728		AT3G43320
AT5G25610	AT1G71380		AT5G23030	AT4G10457	AT1G35750		AT4G20700												AT5G34834		AT3G43654
AT5G24210	AT1G71370		AT5G24230	AT4G10500	AT1G35830		AT4G20680												AT5G34836		AT3G43715
AT5G07410	AT5G56560		AT1G54550	AT4G11211	AT1G35880		AT4G20650												AT5G34843		AT3G43825
AT5G50520	AT2G14070		AT5G07210	AT4G11350	AT1G35890		AT3G55590												AT5G34845		AT3G43828
AT5G44550	AT5G49680		AT5G48060	AT4G11950	AT1G35910		AT5G35917												AT5G34849		AT3G43830
AT5G37420	AT3G45130		AT2G23590	AT4G12210	AT1G36060		AT3G49690												AT5G34851		AT3G44096
AT5G58820	AT2G25160		AT2G23580	AT4G12430	AT1G36150		AT5G62970												AT5G34864		AT3G44425
AT4G02190	AT5G59930		AT3G01270	AT4G12432	AT1G36940		AT1G60320												AT5G34865		AT3G44640
AT3G53150	AT5G23035		AT4G15980	AT4G12530	AT1G37130		AT1G60300												AT5G34866		AT3G44650
AT1G57650	AT5G23030		AT5G47000	AT4G12810	AT1G37140		AT1G60280												AT5G34867		AT3G44705
AT2G40550	AT5G24230		AT4G39590	AT4G13220	AT1G41830		AT5G67411												AT5G34985		AT3G44793
AT4G17770	AT1G54550		AT4G19925	AT4G13440	AT1G42560		AT2G30750												AT5G35000		AT3G45250
AT3G29060	AT5G07210		AT2G16835	AT4G13790	AT1G43010		AT4G35690												AT5G35023		AT3G45256
AT5G54550	AT5G48060		AT4G22410	AT4G14040	AT1G43020		AT4G35700												AT5G35057		AT3G45446
AT2G33640	AT2G23590		AT1G54040	AT4G14251	AT1G43160		AT1G45201												AT5G35073		AT3G45550
AT5G20100	AT2G23580		AT5G37470	AT4G14695	AT1G43171		AT1G33100												AT5G35113		AT3G45755
AT5G37640	AT3G01270		AT3G53290	AT4G14723	AT1G43630		AT1G65620												AT5G35205		AT3G46345
AT2G29590	AT4G15980		AT3G53294	AT4G14740	AT1G43640		AT3G01080												AT5G35207		AT3G46375
AT3G45260	AT5G47000		AT3G53300	AT4G15417	AT1G43650		AT1G51040												AT5G35341		AT3G47230
AT1G31400	AT4G39590		AT3G44710	AT4G16265	AT1G43730		AT3G16670												AT5G35413		AT3G49280
AT3G23270	AT4G19925		AT3G44704	AT4G16450	AT1G43780		AT3G16680												AT5G35535		AT3G49765
AT1G55560	AT2G16835		AT5G17730	AT4G16563	AT1G43790		AT2G14206												AT5G35643		AT3G52527
AT5G55330	AT4G22410		AT3G24610	AT4G16670	AT1G43800		AT1G64870												AT5G35725		AT3G56277
AT4G26930	AT1G54040		AT5G26120	AT4G17020	AT1G43810		AT2G16190												AT5G35777		AT3G58865
AT1G35180	AT5G37470		AT2G02680	AT4G17510	AT1G44010		AT3G52740												AT5G35791		AT3G59720
AT1G35181	AT3G53290		AT4G29370	AT4G17920	AT1G44020		AT5G57090												AT5G36293		AT3G62455
AT3G26147	AT3G53294		AT4G10220	AT4G17930	AT1G44030		AT3G50220												AT5G36825		AT3G62490
AT3G26150	AT3G53300		AT4G32490	AT4G18280	AT1G44050		AT4G03565												AT5G36860		AT3G62520
AT1G51805	AT3G44710		AT1G08100	AT4G18425	AT1G44080		AT1G31530												AT5G36905		AT4G01490
AT2G40330	AT3G44704		AT5G02890	AT4G18630	AT1G44090		AT1G19790												AT5G36935		AT4G01515
AT1G03340	AT5G17730		AT5G02920	AT4G18640	AT1G44130		AT5G48430												AT5G37145		AT4G01525
AT1G04580	AT3G24610		AT5G02930	AT4G18980	AT1G44180		AT5G48420												AT5G37330		AT4G01530
AT2G14560	AT5G26120		AT3G44326	AT4G19430	AT1G44191		AT4G22710												AT5G37381		AT4G01975
AT4G08878	AT2G02680		AT1G71890	AT4G19840	AT1G44224		AT3G52680												AT5G37665		AT4G02317
AT2G35700	AT4G29370		AT5G07540	AT4G20050	AT1G44318		AT3G52820												AT5G38035		AT4G03300
AT3G52320	AT4G10220		AT5G07560	AT4G21610	AT1G44350		AT3G52810												AT5G38037		AT4G04120
AT1G06100	AT4G32490		AT5G07550	AT4G21780	AT1G44478		AT3G46350												AT5G38192		AT4G04130
AT3G24270	AT1G08100		AT5G39471	AT4G21903	AT1G44542		AT3G46360												AT5G38230		AT4G08134
AT4G01930	AT5G02890		AT1G16400	AT4G21920	AT1G44740		AT3G46340												AT5G38365		AT4G08750
AT3G43180	AT5G02920		AT1G16390	AT4G21970	AT1G44800		AT1G33102												AT5G38437		AT4G09480
AT5G34780	AT5G02930		AT4G23600	AT4G22230	AT1G44830		AT3G20155												AT5G39095		AT4G09745
AT2G25240	AT3G44326		AT4G23590	AT4G22235	AT1G44941		AT3G20160												AT5G39155		AT4G10690
AT5G26100	AT1G71890		AT3G49460	AT4G22540	AT1G44970		AT2G43220												AT5G39185		AT4G10865
AT3G49130	AT5G07540		AT3G49450	AT4G22670	AT1G45010		AT3G31051												AT5G39533		AT4G11200
AT4G10465	AT5G07560		AT3G30260	AT4G22720	AT1G45015		AT3G31068												AT5G39862		AT4G11945
AT4G39010	AT5G07550		AT5G25960	AT4G22790	AT1G45063		AT1G63206												AT5G40605		AT4G12180
AT2G20330	AT5G39471		AT3G28270	AT4G23670	AT1G45100		AT1G71390												AT5G41505		AT4G12275
AT3G15880	AT1G16400		AT3G28280	AT4G23870	AT1G45145		AT4G19740												AT5G41755		AT4G13470
AT1G28690	AT1G16390		AT2G33780	AT4G23880	AT1G45191		AT5G22570												AT5G41835		AT4G14460
AT1G01400	AT4G23600		AT3G43890	AT4G23882	AT1G45201		AT3G45450												AT5G42505		AT4G15860
AT1G01410	AT4G23590		AT3G50160	AT4G24070	AT1G46264		AT1G44318												AT5G43015		AT4G16010
AT1G01420	AT3G49460		AT5G41900	AT4G24275	AT1G46336		AT5G27310												AT5G43035		AT4G16020
AT3G44120	AT3G49450		AT3G61400	AT4G25330	AT1G46408		AT1G45100												AT5G43065		AT4G16935
AT4G14140	AT3G30260		AT3G10845	AT4G25760	AT1G46480		AT3G61510												AT5G43105		AT4G19780
AT4G03298	AT5G25960		AT3G24300	AT4G27250	AT1G46696		AT1G27540												AT5G44255		AT4G19790
AT1G21540	AT3G28270		AT1G26390	AT4G28340	AT1G46840		AT1G27550												AT5G44875		AT4G20490
AT2G36760	AT3G28280		AT1G28700	AT4G29340	AT1G46912		AT5G26060												AT5G44925		AT4G20500
AT3G57240	AT2G33780		AT5G26000	AT4G29690	AT1G47300		AT5G26080												AT5G46645		AT4G20510
AT5G06630	AT3G43890		AT3G46370	AT4G29700	AT1G47340		AT5G26070												AT5G46875		AT4G20715
AT1G55790	AT3G50160		AT1G04450	AT4G30064	AT1G47350		AT1G01190												AT5G49080		AT4G20725
AT3G51570	AT5G41900		AT4G10700	AT4G30110	AT1G47370		AT4G29280												AT5G49746		AT4G20730
AT3G14510	AT3G61400		AT1G77340	AT4G30120	AT1G47390		AT3G28917												AT5G49790		AT4G22065
AT3G14490	AT3G10845		AT5G66690	AT4G30730	AT1G47395		AT4G11590												AT5G52055		AT4G27597
AT3G14480	AT3G24300		AT1G67455	AT4G31320	AT1G47400		AT4G11580												AT5G52065		AT4G32215
AT3G14520	AT1G26390		AT3G44810	AT4G31520	AT1G47410		AT2G18150												AT5G53775		AT4G32220
AT4G25930	AT1G28700		AT4G00400	AT4G31730	AT1G47450		AT5G43640												AT5G54203		AT4G35400
AT1G10220	AT5G26000		AT3G25180	AT4G31830	AT1G47480		AT4G21830												AT5G55875		AT5G07505
AT3G28380	AT3G46370		AT5G58460	AT4G31980	AT1G47485		AT4G21840												AT5G55896		AT5G10670
AT5G17980	AT1G04450		AT2G31920	AT4G32785	AT1G47495		AT1G56650												AT5G56367		AT5G13205
AT2G26560	AT4G10700		AT4G00920	AT4G32860	AT1G47510		AT1G73620														AT5G14810
AT3G09450	AT1G77340		AT2G28850	AT4G33020	AT1G47600		AT1G73610														AT5G14830
AT2G28040	AT5G66690		AT3G17060	AT4G33040	AT1G47603		AT1G22010														AT5G17125
AT3G45710	AT1G67455		AT2G18540	AT4G33290	AT1G47610		AT1G22015														AT5G17725
AT2G29060	AT3G44810		AT5G36140	AT4G33430	AT1G47620		AT4G20810														AT5G20800
AT1G18280	AT4G00400		AT2G30210	AT4G34210	AT1G47660		AT4G20800														AT5G23955
AT2G23760	AT3G25180		AT5G27870	AT4G34780	AT1G47670		AT5G25970														AT5G24775
AT3G51420	AT5G58460		AT4G33230	AT4G34790	AT1G47730		AT1G30710														AT5G24915
AT2G21850	AT2G31920		AT4G13261	AT4G35010	AT1G47770		AT2G48140														AT5G25305
AT1G77830	AT4G00920		AT2G23100	AT4G35410	AT1G47780		AT2G48130														AT5G25955
AT2G35215	AT2G28850		AT2G19070	AT4G35670	AT1G47786		AT2G33160														AT5G27845
AT2G14290	AT2G03150		AT5G42600	AT4G36110	AT1G47790		AT2G28970														AT5G27882
AT3G61150	AT3G17060		AT1G47786	AT4G37520	AT1G47800		AT3G16920														AT5G27900
AT5G64780	AT2G18540		AT1G47790	AT4G37530	AT1G47810		AT1G50880														AT5G28145
AT3G21690	AT5G36140		AT1G47800	AT4G37580	AT1G47813		AT3G62950														AT5G28165
AT1G62030	AT2G30210		AT5G47990	AT4G37800	AT1G47840		AT3G62960														AT5G28285
AT2G46490	AT5G27870		AT2G19060	AT4G39280	AT1G47885		AT1G22110														AT5G28515
AT4G04500	AT4G33230		AT2G30310	AT4G39300	AT1G47890		AT2G47040														AT5G28635
AT1G22760	AT4G13261		AT2G15020	AT4G39360	AT1G47915		AT5G09750														AT5G33360
AT2G43920	AT2G23100		AT3G58060	AT4G40011	AT1G47920		AT4G03610														AT5G33365
AT5G36260	AT2G19070		AT1G05800	AT5G01870	AT1G47980		AT4G03630														AT5G34851
AT4G15990	AT5G42600		AT5G45220	AT5G02510	AT1G47990		AT4G03620														AT5G35073
AT2G04480	AT1G47786		AT2G40220	AT5G02640	AT1G48000		AT5G25840														AT5G35341
AT4G20100	AT1G47790		AT5G39550	AT5G02910	AT1G48060		AT5G25950														AT5G35777
AT5G61740	AT1G47800		AT5G25620	AT5G02970	AT1G48070		AT2G32540														AT5G36293
AT2G35000	AT5G47990		AT5G43350	AT5G03510	AT1G48130		AT2G32530														AT5G37145
AT3G29030	AT2G19060		AT5G35110	AT5G03610	AT1G48190		AT5G22170														AT5G37381
AT5G35715	AT2G30310		AT4G27420	AT5G03690	AT1G48400		AT2G02770														AT5G37665
AT1G50760	AT2G15020		AT1G66100	AT5G03830	AT1G48405		AT5G11190														AT5G38035
AT1G01390	AT3G58060		AT5G45230	AT5G03890	AT1G48470		AT3G24780														AT5G38037
AT2G13950	AT1G05800		AT2G25450	AT5G04000	AT1G48500		AT2G44540														AT5G38230
AT3G59580	AT5G45220		AT1G23200	AT5G04010	AT1G48510		AT4G00160														AT5G38437
AT2G29750	AT2G40220		AT4G22390	AT5G04030	AT1G48530		AT3G44920														AT5G39533
AT3G45690	AT5G39550		AT4G22400	AT5G04130	AT1G48590		AT3G44930														AT5G41505
AT3G45700	AT5G25620		AT1G64340	AT5G04386	AT1G48660		AT3G44910														AT5G41835
AT3G26280	AT5G43350		AT1G26510	AT5G04470	AT1G48670		AT2G30300														AT5G42505
AT3G26290	AT5G35110		AT3G32047	AT5G05250	AT1G48690		AT1G49100														AT5G43015
AT3G50740	AT4G27420		AT1G06360	AT5G05960	AT1G48700		AT1G52695														AT5G43035
AT1G31090	AT1G66100		AT2G03550	AT5G06150	AT1G48720		AT4G13300														AT5G43065
AT4G38870	AT5G45230		AT5G50470	AT5G06790	AT1G48730		AT1G05280														AT5G43105
AT3G57160	AT2G25450		AT3G55370	AT5G07225	AT1G48740		AT5G60970														AT5G46875
AT4G28800	AT1G23200		AT2G03160	AT5G07610	AT1G48745		AT3G17320														AT5G49790
AT4G28811	AT4G22390		AT5G43760	AT5G07990	AT1G48800		AT4G01950														AT5G52055
AT2G36260	AT4G22400		AT5G43755	AT5G08000	AT1G48820		AT5G59340														AT5G52065
AT2G36255	AT1G64340		AT2G42470	AT5G08060	AT1G48910		AT1G33925														AT5G54203
AT5G18990	AT1G26510		AT5G59940	AT5G09610	AT1G48980		AT2G22800														AT5G55875
AT5G18890	AT3G32047		AT1G35550	AT5G09805	AT1G48990		AT1G08135														AT5G56367
AT2G27370	AT1G06360		AT3G28291	AT5G09940	AT1G49005		AT4G19380
AT5G45450	AT2G03550		AT3G28290	AT5G09978	AT1G49030		AT1G21860
AT1G65180	AT5G50470		AT4G19240	AT5G10170	AT1G49100		AT2G38230
AT1G65190	AT3G55370		AT5G38670	AT5G10430	AT1G49110		AT2G38240
AT5G20630	AT2G03160		AT5G38660	AT5G10770	AT1G49120		AT1G12064
AT1G20680	AT5G43760		AT5G38680	AT5G11660	AT1G49130		AT1G26945
AT5G45840	AT5G43755		AT1G29860	AT5G12060	AT1G49190		AT1G55580
AT1G50310	AT2G42470		AT2G33880	AT5G12070	AT1G49250		AT3G49340
AT1G26410	AT5G59940		AT1G65870	AT5G13080	AT1G49260		AT3G49330
AT5G26310	AT1G35550		AT4G22700	AT5G13220	AT1G49270		AT1G77655
AT1G56540	AT2G29950		AT5G39280	AT5G13880	AT1G49290		AT1G32780
AT1G31600	AT3G28291		AT5G39540	AT5G14070	AT1G49310		AT1G52680
AT2G29380	AT3G28290		AT2G31770	AT5G14680	AT1G49320		AT4G03566
AT5G39470	AT4G19240		AT1G01030	AT5G14920	AT1G49330		AT1G12490
AT1G52940	AT5G38670		AT5G54350	AT5G15060	AT1G49430		AT2G45420
AT5G64790	AT5G38660		AT3G52020	AT5G15480	AT1G49450		AT4G15970
AT4G12920	AT5G38680		AT1G33920	AT5G15560	AT1G49470		AT3G02670
AT2G15390	AT1G29860		AT2G41280	AT5G15960	AT1G49570		AT2G16290
AT1G15310	AT2G33880		AT5G25980	AT5G16330	AT1G49770		AT4G01340
AT3G55710	AT1G65870		AT5G25990	AT5G16350	AT1G49790		AT5G57520
AT3G45680	AT4G22700		AT4G08620	AT5G17130	AT1G49800		AT1G56620
AT5G25320	AT5G39280		AT5G43040	AT5G17140	AT1G49810		AT1G62410
AT3G30842	AT5G39540		AT2G18620	AT5G17210	AT1G49860		AT4G10370
AT1G29670	AT2G31770		AT3G42960	AT5G17450	AT1G49870		AT5G40350
AT3G23140	AT1G01030		AT3G26830	AT5G17470	AT1G49920		AT3G45530
AT2G15370	AT5G54350		AT3G10280	AT5G18460	AT1G49930		AT3G45540
AT4G32500	AT3G52020		AT1G43640	AT5G18690	AT1G49960		AT4G13290
AT2G02300	AT1G33920		AT1G43630	AT5G18840	AT1G50050		AT1G65990
AT2G02310	AT2G41280		AT5G46880	AT5G19100	AT1G50080		AT1G27620
AT2G02320	AT5G25980		AT2G02620	AT5G19810	AT1G50090		AT5G48000
AT4G39580	AT5G25990		AT2G27420	AT1G01380	AT1G50180		AT1G14549
AT1G17800	AT4G08620		AT5G64100	AT1G02460	AT1G50220		AT4G37850
AT4G18050	AT5G43040		AT4G16930	AT5G20370	AT1G50310		AT1G47350
AT5G63750	AT2G18620		AT5G43370	AT5G20380	AT1G50470		AT1G59790
AT5G05840	AT3G42960		AT1G71880	AT5G20550	AT1G50610		AT1G06080
AT2G18190	AT3G26830		AT3G03480	AT5G20570	AT1G50650		AT2G44550
AT5G37650	AT3G10280		AT3G22345	AT1G03980	AT1G50680		AT2G44560
AT5G51950	AT1G43640		AT3G25770	AT5G20960	AT1G50690		AT1G66470
AT5G64770	AT1G43630		AT3G21940	AT1G03982	AT1G50691		AT1G22090
AT1G51810	AT5G46880		AT5G26620	AT5G21110	AT1G50720		AT5G03010
AT1G78815	AT2G02620		AT3G55700	AT1G05300	AT1G50760		AT5G02980
AT2G29100	AT2G27420		AT2G29930	AT5G21960	AT1G50870		AT5G02990
AT1G11270	AT5G64100		AT2G35930	AT1G05370	AT1G50880		AT5G03000
AT2G16120	AT4G16930		AT4G12050	AT1G07000	AT1G50890		AT3G16430
AT5G10230	AT5G43370		AT2G23230	AT1G12130	AT1G50960		AT2G28030
AT2G27385	AT1G71880		AT2G14670	AT5G22380	AT1G50970		AT2G28020
AT2G20805	AT3G03480		AT1G51870	AT1G14630	AT1G50980		AT5G51870
AT1G19160	AT3G22345		AT5G63560	AT1G18400	AT1G50990		AT1G50990
AT4G30230	AT3G25770		AT5G04680	AT1G18410	AT1G51000		AT4G15330
AT5G49270	AT3G21940		AT5G04690	AT1G18773	AT1G51010		AT5G23260
AT1G62320	AT5G26620		AT1G34510	AT1G19630	AT1G51040		AT4G12500
AT4G37980	AT3G55700		AT4G05490	AT5G23027	AT1G51150		AT3G50580
AT3G53280	AT2G29930		AT4G05350	AT1G22220	AT1G51160		AT5G50830
AT1G22420	AT2G35930		AT4G05340	AT5G23230	AT1G51190		AT5G27690
AT1G34315	AT4G12050		AT5G38240	AT1G22440	AT1G51210		AT1G53830
AT3G27710	AT2G23230		AT1G64290	AT1G23140	AT1G51220		AT4G19690
AT1G24265	AT2G14670		AT1G01120	AT5G23460	AT1G51230		AT4G39950
AT2G31480	AT1G51870		AT2G17600	AT5G23810	AT1G51240		AT3G45570
AT2G31470	AT5G63560		AT1G49330	AT5G23820	AT1G51260		AT3G45560
AT2G31460	AT5G04680		AT5G11540	AT1G23149	AT1G51270		AT5G25110
AT1G26240	AT5G04690		AT3G62170	AT1G23150	AT1G51290		AT1G33930
AT1G22340	AT1G34510		AT5G19700	AT5G23908	AT1G51300		AT5G62330
AT5G61720	AT4G05490		AT5G52830	AT1G25230	AT1G51320		AT5G52340
AT5G61730	AT4G05350		AT3G27250	AT1G26690	AT1G51330		AT5G52330
AT2G13620	AT4G05340		AT5G37620	AT5G24370	AT1G51440		AT5G50080
AT1G21530	AT5G38240		AT3G16590	AT5G24410	AT1G51460		AT5G50060
AT1G65090	AT1G64290		AT3G16580	AT1G26790	AT1G51470		AT5G50070
AT1G05460	AT1G01120		AT1G49270	AT1G27650	AT1G51480		AT2G04300
AT3G19160	AT2G17600		AT1G49260	AT1G28130	AT1G51490		AT3G45860
AT2G16810	AT1G49330		AT3G21790	AT1G28290	AT1G51500		AT2G17600
AT5G62280	AT5G11540		AT5G36100	AT1G29195	AT1G51780		AT1G75620
AT1G64950	AT3G62170		AT2G30690	AT1G30080	AT1G51790		AT5G49180
AT1G66570	AT5G19700		AT2G21060	AT5G24920	AT1G51800		AT3G29590
AT5G44770	AT5G52830		AT2G34110	AT5G25102	AT1G51805		AT1G61840
AT4G34380	AT3G27250		AT1G48745	AT1G30660	AT1G51810		AT1G09935
AT5G37040	AT5G37620		AT2G29040	AT5G25170	AT1G51820		AT1G09932
AT1G66090	AT3G16590		AT3G20580	AT5G25180	AT1G51823		AT3G52010
AT3G43190	AT3G16580		AT5G49130	AT1G30670	AT1G51830		AT3G52000
AT2G14700	AT1G49270		AT4G29650	AT1G31770	AT1G51840		AT3G16580
AT2G19220	AT1G49260		AT1G34050	AT1G43800	AT1G51850		AT3G16590
AT3G47543	AT3G21790		AT2G04090	AT1G49800	AT1G51860		AT5G02460
AT2G04570	AT5G36100		AT5G50480	AT1G49860	AT1G51870		AT1G66210
AT4G11490	AT2G30690		AT2G14960	AT1G53180	AT1G51880		AT2G30670
AT5G65980	AT2G21060		AT5G42230	AT1G53660	AT1G51890		AT1G51010
AT1G23530	AT2G34110		AT1G57580	AT5G25880	AT1G51900		AT1G76230
AT1G23540	AT1G48745		AT2G16290	AT5G25890	AT1G51910		AT1G34790
AT2G36770	AT2G29040		AT2G23260	AT1G54010	AT1G51913		AT2G02540
AT3G29380	AT3G20580		AT2G10940	AT1G54020	AT1G51915		AT5G39420
AT1G14100	AT5G49130		AT2G45190	AT1G55740	AT1G51920		AT5G60615
AT4G04510	AT4G29650		AT3G46800	AT1G56100	AT1G51930		AT4G37770
AT1G65770	AT1G34050		AT4G13263	AT1G58390	AT1G52000		AT1G63930
AT1G65760	AT2G04090		AT4G24644	AT1G58410	AT1G52040		AT1G66490
AT3G12410	AT5G50480		AT4G24640	AT5G28237	AT1G52050		AT2G40500
AT4G25530	AT2G14960		AT4G24650	AT5G28410	AT1G52060		AT5G60770
AT3G28790	AT5G42230		AT1G33930	AT5G28491	AT1G52070		AT2G21140
AT4G29620	AT1G57580		AT1G67260	AT1G61810	AT1G52100		AT1G02790
AT3G47050	AT2G16290		AT2G17310	AT1G62350	AT1G52120		AT5G37970
AT4G08040	AT2G23260		AT5G33340	AT1G62540	AT1G52130		AT2G44250
AT2G14440	AT2G10940		AT2G20875	AT1G62810	AT1G52140		AT3G62170
AT5G44894	AT2G45190		AT4G22680	AT1G63030	AT1G52150		AT3G21840
AT5G13350	AT3G46800		AT2G02630	AT5G36240	AT1G52190		AT4G01720
AT5G26260	AT4G13263		AT4G15610	AT5G36920	AT1G52191		AT5G28520
AT2G16210	AT4G24644		AT3G48280	AT5G36925	AT1G52440		AT2G14500
AT2G16220	AT4G24640		AT3G48290	AT5G37190	AT1G52460		AT2G14960
AT2G16200	AT4G24650		AT1G05280	AT1G63410	AT1G52470		AT1G61660
AT5G46830	AT1G33930		AT3G21720	AT5G37500	AT1G52480		AT3G22490
AT3G12977	AT1G67260		AT3G46810	AT5G37540	AT1G52490		AT5G22910
AT2G12190	AT2G17310		AT4G39000	AT1G64100	AT1G52500		AT3G05440
AT3G60670	AT5G33340		AT5G26050	AT1G65500	AT1G52650		AT3G05450
AT5G47980	AT2G20875		AT4G12490	AT5G38130	AT1G52680		AT5G42590
AT3G04570	AT4G22680		AT4G22060	AT1G65550	AT1G52690		AT3G25810
AT1G74110	AT2G02630		AT3G30280	AT1G66360	AT1G52695		AT4G35280
AT5G39100	AT4G15610		AT5G49180	AT1G66460	AT1G52700		AT5G37940
AT2G02690	AT3G48280		AT5G26080	AT5G38620	AT1G52800		AT1G20790
AT4G23520	AT3G48290		AT5G26070	AT5G38950	AT1G52830		AT1G20795
AT4G08990	AT1G05280		AT5G26060	AT1G67265	AT1G52880		AT4G14260
AT1G55570	AT3G21720		AT5G24960	AT1G67810	AT1G52890		AT1G60980
AT2G43580	AT3G46810		AT2G03740	AT5G39260	AT1G52900		AT3G46200
AT1G48730	AT4G39000		AT5G44160	AT1G68330	AT1G52940		AT3G46190
AT1G48720	AT5G26050		AT1G63560	AT1G69818	AT1G52990		AT1G53635
AT2G26050	AT4G12490		AT1G63570	AT1G69920	AT1G53010		AT3G18550
AT1G58766	AT4G22060		AT5G24190	AT1G70680	AT1G53020		AT3G02940
AT1G55030	AT3G30280		AT5G39480	AT5G39640	AT1G53080		AT2G04680
AT2G24670	AT5G49180		AT1G20132	AT5G39650	AT1G53130		AT1G30350
AT1G55020	AT5G26080		AT3G44080	AT1G70870	AT1G53160		AT3G58190
AT5G40780	AT5G26070		AT5G15660	AT1G71150	AT1G53163		AT5G35940
AT5G43340	AT5G26060		AT5G15670	AT1G72120	AT1G53180		AT2G04100
AT1G64780	AT5G24960		AT1G52470	AT5G40340	AT1G53325		AT5G26630
AT4G22690	AT2G03740		AT4G09440	AT5G40590	AT1G53340		AT3G48290
AT1G22150	AT5G44160		AT4G09450	AT1G72220	AT1G53360		AT3G48280
AT4G00730	AT1G63560		AT2G26250	AT1G73860	AT1G53366		AT5G15800
AT3G29791	AT1G63570		AT5G28630	AT5G40860	AT1G53370		AT1G49330
AT2G24740	AT5G24190		AT4G18350	AT1G75500	AT1G53420		AT2G04090
AT5G23270	AT5G39480		AT4G03160	AT5G41470	AT1G53540		AT3G03760
AT4G08730	AT1G20132		AT4G03170	AT1G75510	AT1G53541		AT1G12560
AT4G08740	AT3G44080		AT4G03165	AT1G75600	AT1G53542		AT1G12570
AT4G37400	AT5G15660		AT3G28300	AT1G75710	AT1G53600		AT5G62470
AT1G15330	AT5G15670		AT3G54340	AT5G41620	AT1G53610		AT4G09440
AT3G19940	AT1G52470		AT4G33850	AT1G77100	AT1G53625		AT4G09450
AT5G48040	AT4G09440		AT4G33860	AT1G77520	AT1G53635		AT3G20980
AT3G05960	AT4G09450		AT5G55080	AT1G77640	AT1G53640		AT3G20993
AT5G36110	AT2G26250		AT3G44930	AT5G42146	AT1G53645		AT2G28780
AT3G13540	AT5G28630		AT3G44920	AT5G42180	AT1G53660		AT1G31163
AT1G30760	AT4G18350		AT3G44910	AT1G78090	AT1G53680		AT3G22345
AT1G22710	AT4G03160		AT5G45210	AT5G42203	AT1G53690		AT3G20580
AT3G11370	AT4G03170		AT4G01340	AT5G42210	AT1G53700		AT2G29930
AT3G11380	AT4G03165		AT5G48000	AT5G42700	AT1G53705		AT2G02630
AT3G11385	AT3G28300		AT5G59090	AT5G42785	AT1G53790		AT4G22060
AT4G16050	AT3G54340		AT1G64870	AT5G42930	AT1G53800		AT5G38020
AT3G29636	AT4G33850		AT4G20200	AT1G78170	AT1G53815		AT2G29780
AT5G44306	AT4G33860		AT4G20190	AT1G79450	AT1G53820		AT2G29840
AT5G44310	AT5G55080		AT2G30240	AT1G80730	AT1G53830		AT2G29820
AT1G19390	AT3G44930		AT5G26114	AT2G01340	AT1G53870		AT2G29790
AT2G23250	AT3G44920		AT2G02450	AT5G43650	AT1G53890		AT2G29810
AT2G23240	AT3G44910		AT1G20795	AT5G43840	AT1G53940		AT2G29800
AT3G29431	AT5G45210		AT1G20790	AT2G01610	AT1G53950		AT2G29830
AT3G29430	AT4G01340		AT5G54585	AT2G18550	AT1G53970		AT2G38390
AT3G55110	AT5G48000		AT5G54370	AT5G44170	AT1G53980		AT5G22190
AT4G37970	AT5G59090		AT3G21800	AT5G44316	AT1G53990		AT5G22180
AT5G61610	AT1G64870		AT5G28960	AT2G19900	AT1G54000		AT5G63350
AT4G15755	AT4G20200		AT4G19740	AT2G21770	AT1G54010		AT3G21940
AT5G20670	AT4G20190		AT1G33020	AT5G44380	AT1G54020		AT3G48310
AT5G39490	AT2G30240		AT5G43030	AT2G22000	AT1G54040		AT3G48320
AT1G48740	AT5G26114		AT1G31880	AT2G22190	AT1G54120		AT3G48300
AT3G25270	AT2G02450		AT2G30090	AT2G23040	AT1G54200		AT3G48298
AT1G10385	AT1G20795		AT3G01015	AT2G28140	AT1G54230		AT2G02620
AT4G21020	AT1G20790		AT3G20993	AT2G28510	AT1G54290		AT1G63210
AT4G21010	AT5G54585		AT3G20980	AT5G45580	AT1G54300		AT1G24480
AT1G66650	AT5G54370		AT5G51470	AT2G28660	AT1G54330		AT1G24470
AT2G45970	AT3G21800		AT5G51490	AT5G45850	AT1G54400		AT3G28300
AT2G13680	AT5G28960		AT5G51480	AT2G29125	AT1G54470		AT3G17150
AT2G17160	AT4G19740		AT2G17070	AT5G46013	AT1G54530		AT3G17140
AT1G25300	AT1G33020		AT2G17080	AT2G29660	AT1G54540		AT4G13600
AT3G26200	AT5G43030		AT2G17090	AT5G46320	AT1G54550		AT1G29000
AT4G01770	AT1G31880		AT1G20130	AT2G30230	AT1G54560		AT5G53950
AT3G28830	AT2G30090		AT1G44224	AT5G46590	AT1G54575		AT3G16960
AT3G22142	AT3G01015		AT5G24070	AT2G30933	AT1G54590		AT1G75880
AT2G33420	AT3G20993		AT1G48980	AT2G31160	AT1G54620		AT5G50800
AT1G31390	AT3G20980		AT2G30300	AT2G31180	AT1G54720		AT3G24140
AT1G08150	AT5G51470		AT5G45530	AT2G32487	AT1G54860		AT4G12490
AT4G17800	AT5G51490		AT4G18790	AT2G34070	AT1G54870		AT1G03445
AT3G49270	AT5G51480		AT5G23960	AT2G34140	AT1G54880		AT5G43040
AT1G07850	AT2G17070		AT5G23970	AT2G35290	AT1G54890		AT4G03165
AT3G01900	AT2G17080		AT1G59790	AT5G47928	AT1G54930		AT4G03160
AT5G36150	AT2G17090		AT2G16005	AT2G35960	AT1G54940		AT4G03170
AT5G26250	AT1G20130		AT4G16920	AT2G36080	AT1G54960		AT2G21720
AT5G37060	AT1G44224		AT5G16580	AT2G38120	AT1G54970		AT5G43370
AT5G37460	AT5G24070		AT2G18140	AT2G39350	AT1G54980		AT5G63225
AT3G46410	AT1G48980		AT1G70970	AT2G39540	AT1G55010		AT5G63230
AT3G46400	AT2G30300		AT4G39745	AT5G48290	AT1G55020		AT5G63240
AT1G22570	AT5G45530		AT4G39753	AT2G40530	AT1G55030		AT5G44020
AT5G65320	AT4G18790		AT4G39756	AT2G41230	AT1G55050		AT3G28415
AT2G47030	AT5G23960		AT4G39750	AT5G48710	AT1G55110		AT3G21720
AT3G19430	AT5G23970		AT1G26720	AT5G48850	AT1G55220		AT3G43829
AT4G15740	AT1G59790		AT3G45540	AT5G48950	AT1G55230		AT4G08620
AT4G10160	AT2G16005		AT3G45530	AT5G48953	AT1G55240		AT5G22490
AT4G08550	AT4G16920		AT2G14500	AT2G41475	AT1G55260		AT1G66300
AT3G58960	AT5G16580		AT3G46240	AT2G41480	AT1G55370		AT1G66290
AT2G25150	AT2G18140		AT5G02980	AT2G41660	AT1G55380		AT2G31760
AT3G25280	AT1G70970		AT5G02990	AT2G43150	AT1G55390		AT3G45810
AT2G26960	AT4G39745		AT5G03010	AT2G43480	AT1G55420		AT5G56390
AT5G48510	AT4G39753		AT5G03000	AT2G43890	AT1G55430		AT5G52320
AT2G35585	AT4G39756		AT2G44550	AT2G45140	AT1G55440		AT1G34050
AT2G35580	AT4G39750		AT2G44560	AT2G45210	AT1G55550		AT5G39430
AT4G03570	AT1G26720		AT5G46877	AT2G46970	AT1G55560		AT1G32450
AT2G19200	AT3G45540		AT3G02150	AT2G47570	AT1G55570		AT1G34047
AT2G24710	AT3G45530		AT2G32830	AT2G48090	AT1G55580		AT1G66000
AT3G26250	AT2G14500		AT2G02610	AT3G01516	AT1G55590		AT5G54560
AT2G05850	AT3G46240		AT5G28690	AT3G02000	AT1G55600		AT5G12000
AT5G20690	AT5G02980		AT5G28680	AT3G03270	AT1G55640		AT2G28680
AT1G50870	AT5G02990		AT3G05450	AT3G03272	AT1G55650		AT2G32460
AT5G63180	AT5G03010		AT3G05440	AT3G04070	AT1G55660		AT5G43110
AT1G64235	AT5G03000		AT1G80540	AT3G04510	AT1G55700		AT2G27250
AT4G22440	AT2G47780		AT5G22910	AT3G04520	AT1G55720		AT1G17200
AT5G40420	AT2G44550		AT2G07140	AT3G06020	AT1G55730		AT1G17190
AT1G31640	AT2G44560		AT1G60250	AT3G06435	AT1G55740		AT5G58910
AT4G25790	AT5G46877		AT1G33910	AT3G12880	AT1G55780		AT3G58400
AT4G25780	AT3G02150		AT1G33900	AT5G51000	AT1G55790		AT4G17780
AT3G13390	AT2G32830		AT2G04680	AT5G51360	AT1G55800		AT4G17785
AT5G64120	AT2G02610		AT2G42480	AT5G51610	AT1G55928		AT3G27510
AT5G55893	AT5G28690		AT1G63330	AT5G51720	AT1G55990		AT2G23260
AT5G55890	AT5G28680		AT1G63320	AT3G13650	AT1G56030		AT1G75940
AT3G59230	AT3G05450		AT4G13410	AT5G51845	AT1G56040		AT5G16900
AT2G29250	AT3G05440		AT3G51560	AT3G13950	AT1G56100		AT5G49800
AT2G25340	AT1G80540		AT5G38030	AT3G14250	AT1G56160		AT5G49780
AT2G25330	AT5G22910		AT1G77650	AT5G52120	AT1G56240		AT5G23970
AT2G05520	AT2G07140		AT3G43829	AT3G14820	AT1G56250		AT5G23960
AT3G58950	AT1G60250		AT3G45560	AT5G52270	AT1G56270		AT4G26380
AT4G15400	AT1G33910		AT3G45570	AT3G16340	AT1G56360		AT5G48550
AT3G29560	AT1G33900		AT1G30350	AT5G52380	AT1G56380		AT2G29220
AT2G14510	AT2G04680		AT3G31051	AT5G52410	AT1G56400		AT1G60410
AT4G01500	AT2G42480		AT3G31068	AT5G52490	AT1G56410		AT4G22680
AT1G31690	AT1G63330		AT5G17090	AT3G18730	AT1G56415		AT5G07040
AT3G53640	AT1G63320		AT5G17080	AT3G19880	AT1G56430		AT5G07050
AT2G46495	AT4G13410		AT5G17100	AT5G52900	AT1G56510		AT5G18880
AT3G22120	AT3G51560		AT3G58450	AT5G52901	AT1G56520		AT1G78720
AT2G12646	AT5G38030		AT1G62940	AT5G53100	AT1G56530		AT2G33080
AT5G55880	AT1G77650		AT5G25810	AT3G20690	AT1G56540		AT4G12050
AT1G52490	AT3G43829		AT1G79250	AT5G53742	AT1G56550		AT2G15350
AT5G56369	AT3G45560		AT1G27550	AT3G21760	AT1G56553		AT1G77145
AT5G56370	AT3G45570		AT1G27540	AT3G22415	AT1G56555		AT1G59780
AT5G44430	AT1G30350		AT1G14549	AT3G23030	AT1G56600		AT5G04680
AT5G44440	AT3G31051		AT3G03260	AT5G53920	AT1G56620		AT5G04690
AT5G44420	AT3G31068		AT1G21860	AT3G23175	AT1G56630		AT4G26250
AT2G44240	AT5G17090		AT4G18540	AT3G23180	AT1G56650		AT5G46990
AT2G26950	AT5G17080		AT5G42590	AT3G24460	AT1G56660		AT1G28160
AT5G54610	AT5G17100		AT1G60280	AT3G25240	AT1G56680		AT1G28170
AT4G15396	AT3G58450		AT1G60320	AT3G27025	AT1G56710		AT2G40435
AT4G10410	AT1G62940		AT1G60300	AT3G28007	AT1G56720		AT2G34210
AT3G27150	AT5G25810		AT1G64070	AT3G30530	AT1G57550		AT5G50790
AT4G19940	AT1G79250		AT3G52670	AT3G44290	AT1G57565		AT5G15130
AT3G59240	AT1G27550		AT3G44840	AT5G54750	AT1G57570		AT5G15140
AT1G35890	AT1G27540		AT2G33080	AT3G45820	AT1G57580		AT5G38240
AT1G31670	AT1G14549		AT1G66720	AT3G52480	AT1G57590		AT3G16690
AT5G42591	AT3G03260		AT2G29220	AT5G55120	AT1G57650		AT4G24644
AT5G48100	AT1G21860		AT3G48270	AT5G55720	AT1G57670		AT4G24640
AT1G08160	AT4G18540		AT3G29590	AT5G55855	AT1G57690		AT4G24650
AT4G19800	AT5G42590		AT1G31310	AT3G52980	AT1G57750		AT5G37950
AT4G15870	AT1G60280		AT4G11385	AT3G60390	AT1G57770		AT1G12180
AT2G25370	AT1G60320		AT4G11390	AT5G56050	AT1G57800		AT1G12170
AT2G30220	AT1G60300		AT4G11393	AT3G60490	AT1G57820		AT4G31910
AT1G66640	AT1G64070		AT1G03790	AT3G61920	AT1G57830		AT5G03150
AT1G66630	AT3G52670		AT5G37970	AT3G61930	AT1G57850		AT1G52470
AT5G50300	AT3G44840		AT1G34047	AT3G62690	AT1G58007		AT1G33870
AT1G66060	AT2G33080		AT4G37770	AT4G00416	AT1G58037		AT1G33880
AT4G26340	AT1G66720		AT1G24400	AT4G01360	AT1G58050		AT3G03480
AT4G26330	AT2G29220		AT5G23260	AT4G01410	AT1G58090		AT2G10450
AT4G33720	AT3G48270		AT5G43110	AT4G12890	AT1G58190		AT1G35170
AT5G38340	AT3G29590		AT5G61605	AT4G14580	AT1G58260		AT1G59675
AT1G20990	AT1G31310		AT1G20740	AT5G56840	AT1G58265		AT1G59680
AT4G29640	AT4G11385		AT3G22235	AT5G56910	AT1G58270		AT1G59690
AT4G29630	AT4G11390		AT2G28630	AT5G57240	AT1G58300		AT1G65870
AT1G26420	AT4G11393		AT5G07060	AT5G57340	AT1G58310		AT5G38435
AT4G04260	AT1G03790		AT5G61700	AT4G14690	AT1G58320		AT4G28940
AT2G22145	AT5G37970		AT5G61690	AT5G57400	AT1G58330		AT4G02310
AT5G59510	AT1G34047		AT2G44540	AT5G57510	AT1G58340		AT1G52800
AT5G59520	AT4G37770		AT3G52000	AT4G15150	AT1G58370		AT4G01985
AT3G18330	AT1G24400		AT3G52010	AT4G16600	AT1G58380		AT5G52620
AT1G67000	AT5G23260		AT3G56060	AT4G17505	AT1G58390		AT5G52610
AT1G48910	AT5G43110		AT3G27500	AT4G19970	AT1G58400		AT4G30770
AT3G18320	AT5G61605		AT3G27490	AT5G57747	AT1G58410		AT1G55700
AT4G10780	AT1G20740		AT3G27503	AT4G21895	AT1G58450		AT2G28990
AT3G22640	AT3G22235		AT1G23690	AT4G22165	AT1G58460		AT5G51500
AT3G25260	AT2G28630		AT1G23680	AT4G23710	AT1G58602		AT2G30240
AT3G25265	AT5G07060		AT3G49770	AT5G58500	AT1G58766		AT5G49320
AT5G43360	AT5G61700		AT5G38450	AT4G23720	AT1G59077		AT5G49310
AT1G17770	AT5G61690		AT1G79680	AT5G58784	AT1G59171		AT1G18220
AT4G26200	AT2G44540		AT2G38230	AT4G24050	AT1G59453		AT1G78970
AT3G48620	AT3G52000		AT2G38240	AT4G24180	AT1G59500		AT1G32140
AT1G62170	AT3G52010		AT4G20210	AT4G26320	AT1G59530		AT1G28695
AT1G14940	AT3G56060		AT2G23171	AT4G27180	AT1G59630		AT2G39851
AT4G08868	AT3G27500		AT1G49100	AT4G28100	AT1G59670		AT2G23230
AT4G16008	AT3G27490		AT5G50700	AT4G29930	AT1G59675		AT2G02450
AT2G25360	AT3G27503		AT3G52450	AT4G31610	AT1G59680		AT5G24190
AT4G16260	AT1G23690		AT1G28695	AT4G34770	AT1G59690		AT3G46810
AT1G68825	AT1G23680		AT1G22600	AT4G36740	AT1G59700		AT1G67260
AT3G21500	AT3G49770		AT4G08867	AT4G37420	AT1G59725		AT4G33800
AT4G12190	AT5G38450		AT2G04032	AT5G59490	AT1G59730		AT4G33810
AT4G36260	AT1G79680		AT2G28020	AT4G37730	AT1G59740		AT3G55100
AT3G20960	AT2G38230		AT2G28030	AT4G39290	AT1G59780		AT5G45230
AT3G20950	AT2G38240		AT1G79860	AT4G39940	AT1G59790		AT1G49270
AT3G20940	AT4G20210		AT1G79850	AT5G01370	AT1G59800		AT1G49260
AT1G49120	AT2G23171		AT1G79840	AT5G60110	AT1G59810		AT5G44160
AT4G13266	AT1G49100		AT5G02460	AT5G60180	AT1G59950		AT2G10940
AT1G51920	AT5G50700		AT1G21550	AT5G02440	AT1G60040		AT3G52020
AT1G51915	AT3G52450		AT3G29050	AT5G02750	AT1G60050		AT3G50970
AT1G51913	AT1G28695		AT4G23090	AT5G04980	AT1G60060		AT3G50980
AT1G14950	AT1G22600		AT1G26945	AT5G05070	AT1G60090		AT3G50990
AT1G14960	AT4G08867		AT2G04100	AT5G60600	AT1G60095		AT5G45220
AT2G24720	AT2G04032		AT2G39040	AT5G05400	AT1G60110		AT1G20132
AT1G05580	AT2G28020		AT2G39030	AT5G06570	AT1G60130		AT3G46420
AT1G76500	AT2G28030		AT2G16300	AT5G60805	AT1G60240		AT5G03980
AT1G26400	AT1G79860		AT1G60400	AT5G07500	AT1G60250		AT1G31990
AT4G09100	AT1G79850		AT4G22070	AT5G07800	AT1G60280		AT4G20000
AT4G09110	AT1G79840		AT5G02340	AT5G08141	AT1G60300		AT2G15020
AT4G09120	AT5G02460		AT5G02350	AT5G10100	AT1G60320		AT3G07820
AT3G24280	AT1G21550		AT1G52680	AT5G11930	AT1G60340		AT3G07840
AT3G24290	AT3G29050		AT3G58070	AT5G14690	AT1G60350		AT3G07830
AT2G17590	AT4G23090		AT3G58080	AT5G16090	AT1G60360		AT5G24960
AT4G11750	AT1G26945		AT2G26410	AT5G18600	AT1G60370		AT2G02700
AT5G04210	AT2G04100		AT4G21750	AT5G19600	AT1G60380		AT4G34320
AT1G64910	AT2G39040		AT1G56360	AT5G19875	AT1G60390		AT5G40382
AT1G64900	AT2G39030		AT4G19820	AT5G20810	AT1G60400		AT5G40380
AT1G32030	AT2G16300		AT4G19810	AT5G21105	AT1G60410		AT1G70850
AT2G29090	AT1G60400		AT3G18550	AT5G61865	AT1G60450		AT1G70840
AT5G01040	AT4G22070		AT3G26140	AT5G21950	AT1G60470		AT1G70830
AT1G08090	AT5G02340		AT3G26190	AT5G22590	AT1G60570		AT3G18460
AT4G16560	AT5G02350		AT3G17560	AT5G62210	AT1G60815		AT5G15660
AT4G16550	AT1G52680		AT3G17570	AT5G23350	AT1G60830		AT5G15670
AT4G12950	AT3G58070		AT5G18880	AT5G62490	AT1G60980		AT4G39000
AT5G38120	AT3G58080		AT3G24780	AT5G23830	AT1G60983		AT1G65300
AT2G28860	AT2G26410		AT4G38590	AT5G24600	AT1G60985		AT1G68610
AT4G12150	AT4G21750		AT5G51530	AT5G24870	AT1G61080		AT3G46800
AT3G30210	AT1G56360		AT1G66960	AT5G25820	AT1G61090		AT5G02330
AT4G12170	AT4G19820		AT1G66950	AT5G39240	AT1G61093		AT5G25990
AT3G61290	AT4G19810		AT5G25950	AT5G39890	AT1G61095		AT5G25980
AT5G17030	AT3G18550		AT2G47040	AT5G63140	AT1G61097		AT2G32830
AT5G56860	AT3G26140		AT1G34650	AT5G63170	AT1G61105		AT5G28630
AT2G17060	AT3G26190		AT4G24980	AT5G41530	AT1G61110		AT5G18430
AT1G35290	AT3G17560		AT1G60340	AT5G41810	AT1G61120		AT1G68810
AT4G35370	AT3G17570		AT1G60380	AT5G42200	AT1G61130		AT1G33820
AT3G62850	AT5G18880		AT1G60360	AT5G43870	AT1G61270		AT3G18560
AT2G42550	AT3G24780		AT1G60350	AT5G43935	AT1G61300		AT5G01900
AT2G42560	AT4G38590		AT1G60370	AT5G63660	AT1G61320		AT3G28291
AT4G06534	AT5G51530		AT2G16190	AT5G44350	AT1G61330		AT3G28290
AT5G17040	AT1G66960		AT1G78450	AT5G64210	AT1G61540		AT1G79160
AT2G36560	AT1G66950		AT1G78460	AT5G44360	AT1G61550		AT1G79170
AT1G48690	AT5G25950		AT4G11320	AT5G45650	AT1G61563		AT5G50480
AT1G48700	AT2G47040		AT5G01900	AT5G49700	AT1G61590		AT1G50960
AT1G02180	AT1G34650		AT1G51220	AT5G64810	AT1G61630		AT1G22080
AT5G61160	AT4G24980		AT5G50830	AT5G64900	AT1G61640		AT5G45240
AT2G28170	AT1G60340		AT2G46750	AT5G64905	AT1G61660		AT1G28080
AT4G15360	AT1G60380		AT3G55590	AT5G50150	AT1G61680		AT5G41500
AT2G40050	AT1G60360		AT5G62730	AT5G65140	AT1G61688		AT5G41490
AT1G20135	AT1G60350		AT3G11160	AT5G65158	AT1G61700		AT5G41510
AT4G08840	AT1G60370		AT1G51850	AT5G52740	AT1G61710		AT2G30310
AT1G33890	AT2G16190		AT1G51840	AT5G65230	AT1G61720		AT5G24560
AT1G66050	AT1G78450		AT1G48190	AT5G53830	AT1G61750		AT1G63450
AT3G28390	AT1G78460		AT5G28520	AT5G53840	AT1G61760		AT3G24420
AT2G40170	AT4G11320		AT5G20230	AT5G54400	AT1G61800		AT1G29860
AT1G30730	AT5G01900		AT4G20095	AT5G54800	AT1G61810		AT4G18350
AT1G30720	AT1G51220		AT4G04890	AT5G55050	AT1G61820		AT4G33220
AT4G11310	AT5G50830		AT1G11600	AT5G65840	AT1G61840		AT4G33450
AT5G06990	AT2G46750		AT1G63206	AT5G57720	AT1G61920		AT3G26770
AT1G18860	AT3G55590		AT1G08135	AT5G65860	AT1G62000		AT3G26760
AT3G24600	AT5G62730		AT1G57565	AT5G60250	AT1G62030		AT2G26250
AT4G00120	AT3G11160		AT1G78980	AT5G60260	AT1G62070		AT1G15680
AT1G19900	AT1G51850		AT1G51190	AT5G60890	AT1G62080		AT2G28085
AT1G50610	AT1G51840		AT3G55100	AT5G61070	AT1G62170		AT4G16045
AT1G56400	AT1G48190		AT2G30670	AT5G66290	AT1G62210		AT2G28490
AT5G60060	AT5G28520		AT1G49930	AT5G66370	AT1G62220		AT1G17960
AT1G65170	AT5G20230		AT5G39310	AT5G61080	AT1G62225		AT4G33850
AT2G04930	AT4G20095		AT5G39300	AT5G61090	AT1G62262		AT4G33860
AT2G18880	AT4G04890		AT5G41820	AT5G61100	AT1G62270		AT5G56325
AT4G19930	AT1G11600		AT5G41830	AT5G66815	AT1G62280		AT5G56330
AT5G50620	AT1G63206		AT3G52810	AT5G66820	AT1G62290		AT5G60610
AT5G39460	AT1G08135		AT3G52820	AT5G61110	AT1G62300		AT2G03740
AT1G53360	AT1G57565		AT5G50510	AT5G64690	AT1G62320		AT1G24400
AT3G13400	AT1G78980		AT5G50500	AT5G64910	AT1G62333		AT2G32860
AT1G10380	AT1G51190		AT4G21366	AT5G65510	AT1G62340		AT2G30210
AT1G11740	AT3G55100		AT4G21370	AT5G67620	AT1G62350		AT5G19700
AT1G55430	AT2G30670		AT2G20620		AT1G62360		AT2G16365
AT3G63220	AT1G49930		AT1G33730		AT1G62370		AT1G26510
AT5G39560	AT5G39310		AT1G33710		AT1G62400		AT4G28520
AT1G46840	AT5G39300		AT1G33720		AT1G62410		AT4G28530
AT5G01080	AT5G41820		AT1G33709		AT1G62420		AT5G53780
AT2G46870	AT5G41830		AT5G45830		AT1G62440		AT1G60250
AT4G15390	AT3G52810		AT1G02390		AT1G62450		AT2G03250
AT2G16230	AT3G52820		AT5G26010		AT1G62490		AT5G42600
AT4G01925	AT5G50510		AT1G52070		AT1G62500		AT2G40220
AT5G56490	AT5G50500		AT1G30930		AT1G62510		AT2G04170
AT5G56480	AT4G21366		AT1G63930		AT1G62530		AT5G66970
AT5G56470	AT4G21370		AT2G28220		AT1G62540		AT5G66990
AT5G20470	AT2G20620		AT5G66390		AT1G62560		AT5G66980
AT4G02180	AT1G33730		AT5G66400		AT1G62570		AT5G66985
AT1G58037	AT1G33710		AT5G24150		AT1G62590		AT5G40310
AT2G40560	AT1G33720		AT5G51500		AT1G62610		AT3G51680
AT5G01690	AT1G33709		AT2G14760		AT1G62620		AT3G51690
AT2G02640	AT5G45830		AT4G19750		AT1G62630		AT3G13229
AT2G02650	AT1G02390		AT5G39430		AT1G62660		AT3G13228
AT4G19730	AT5G26010		AT5G11050		AT1G62690		AT2G33780
AT5G58860	AT1G52070		AT3G03670		AT1G62700		AT5G38450
AT5G58850	AT1G30930		AT2G25440		AT1G62710		AT3G13010
AT1G57570	AT1G63930		AT4G13190		AT1G62760		AT5G16530
AT1G71380	AT2G28220		AT5G22170		AT1G62770		AT5G46880
AT1G71370	AT5G66390		AT4G33710		AT1G62810		AT1G63570
AT5G56560	AT5G66400		AT1G77655		AT1G62940		AT1G63560
AT2G14070	AT5G24150		AT1G66220		AT1G62975		AT2G19060
AT5G49680	AT5G51500		AT1G52690		AT1G62978		AT3G49460
AT3G45130	AT2G14760		AT3G15830		AT1G62980		AT3G49450
AT2G25160	AT4G19750		AT3G15840		AT1G62981		AT1G78740
AT5G59930	AT5G39430		AT2G02700		AT1G62990		AT5G54585
AT5G23035	AT5G11050		AT1G66210		AT1G63030		AT1G49110
AT5G23030	AT3G03670		AT5G07000		AT1G63060		AT2G18540
AT5G24230	AT2G25440		AT1G51010		AT1G63070		AT5G47990
AT1G54550	AT4G13190		AT1G53690		AT1G63080		AT2G14580
AT5G07210	AT5G22170		AT4G18860		AT1G63140		AT2G19070
AT5G48060	AT4G33710		AT5G56390		AT1G63190		AT5G43290
AT2G23590	AT1G77655		AT2G28010		AT1G63200		AT3G46090
AT2G23580	AT1G66220		AT3G12460		AT1G63205		AT3G46086
AT3G01270	AT1G52690		AT3G12430		AT1G63206		AT3G01960
AT4G15980	AT3G15830		AT3G12470		AT1G63210		AT3G01950
AT5G47000	AT3G15840		AT3G12440		AT1G63320		AT3G01961
AT4G39590	AT2G02700		AT3G07820		AT1G63330		AT3G24300
AT4G19925	AT1G66210		AT3G07830		AT1G63340		AT2G05420
AT2G16835	AT5G07000		AT3G07840		AT1G63350		AT2G05430
AT4G22410	AT1G51010		AT3G17320		AT1G63360		AT1G08990
AT1G54040	AT1G53690		AT3G25490		AT1G63370		AT2G39850
AT5G37470	AT4G18860		AT5G24155		AT1G63380		AT4G21690
AT3G53290	AT5G56390		AT5G40350		AT1G63390		AT1G04450
AT3G53294	AT2G28010		AT1G20730		AT1G63410		AT2G45190
AT3G53300	AT3G12460		AT3G21210		AT1G63440		AT1G78460
AT3G44710	AT3G12430		AT3G21200		AT1G63450		AT1G78450
AT3G44704	AT3G12470		AT1G69150		AT1G63540		AT5G17700
AT5G17730	AT3G12440		AT2G16130		AT1G63550		AT1G12663
AT3G24610	AT3G07820		AT3G05370		AT1G63560		AT1G12660
AT5G26120	AT3G07830		AT5G14860		AT1G63570		AT5G39471
AT2G02680	AT3G07840		AT2G42170		AT1G63580		AT1G44090
AT4G29370	AT3G17320		AT4G27330		AT1G63590		AT4G08867
AT4G10220	AT3G25490		AT5G08090		AT1G63600		AT3G57250
AT4G32490	AT5G24155		AT4G11770		AT1G63710		AT1G65780
AT1G08100	AT5G40350		AT3G27785		AT1G63750		AT1G66720
AT5G02890	AT1G20730		AT5G19640		AT1G63870		AT5G51780
AT5G02920	AT3G21210		AT5G54250		AT1G63880		AT4G10310
AT5G02930	AT3G21200		AT5G54240		AT1G63900		AT2G18810
AT3G44326	AT1G69150		AT5G09750		AT1G63910		AT3G03660
AT1G71890	AT2G16130		AT1G24590		AT1G63930		AT1G16400
AT5G07540	AT3G05370		AT1G35170		AT1G64000		AT1G16390
AT5G07560	AT5G14860		AT1G33925		AT1G64010		AT1G75910
AT5G07550	AT2G42170		AT2G02290		AT1G64020		AT3G55370
AT5G39471	AT4G27330		AT1G33090		AT1G64030		AT2G37800
AT1G16400	AT5G08090		AT1G62530		AT1G64060		AT2G37810
AT1G16390	AT4G11770		AT2G03170		AT1G64070		AT4G23550
AT4G23600	AT3G27785		AT2G03180		AT1G64100		AT4G23560
AT4G23590	AT5G19640		AT1G71290		AT1G64160		AT1G34650
AT3G49460	AT5G54250		AT1G35440		AT1G64235		AT5G47300
AT3G49450	AT5G54240		AT3G44090		AT1G64255		AT5G47290
AT3G30260	AT5G09750		AT1G69120		AT1G64260		AT5G24070
AT5G25960	AT1G24590		AT1G69100		AT1G64290		AT3G03260
AT3G28270	AT1G35170		AT2G04830		AT1G64295		AT1G08100
AT3G28280	AT1G33925		AT4G25820		AT1G64340		AT2G36450
AT2G33780	AT2G02290		AT1G54860		AT1G64360		AT2G36440
AT3G43890	AT1G33090		AT1G54870		AT1G64370		AT5G26050
AT3G50160	AT1G62530		AT1G66320		AT1G64405		AT5G36100
AT5G41900	AT2G03170		AT2G40450		AT1G64480		AT3G10280
AT3G61400	AT2G03180		AT2G22940		AT1G64540		AT3G43890
AT3G10845	AT1G71290		AT3G27480		AT1G64585		AT1G33670
AT3G24300	AT1G35440		AT3G27473		AT1G64590		AT1G19060
AT1G26390	AT3G44090		AT4G01720		AT1G64620		AT3G27250
AT1G28700	AT1G69120		AT1G57800		AT1G64660		AT1G66280
AT5G26000	AT1G69100		AT4G01350		AT1G64670		AT3G46370
AT3G46370	AT2G04830		AT5G51800		AT1G64700		AT4G35390
AT1G04450	AT4G25820		AT1G47350		AT1G64780		AT2G14760
AT4G10700	AT1G54860		AT4G18250		AT1G64800		AT3G46570
AT1G77340	AT1G54870		AT3G55130		AT1G64830		AT4G16740
AT5G66690	AT1G66320		AT5G35830		AT1G64870		AT4G16730
AT1G67455	AT2G40450		AT3G17530		AT1G64900		AT4G16745
AT3G44810	AT2G22940		AT3G17550		AT1G64910		AT3G25750
AT4G00400	AT3G27480		AT3G17540		AT1G64920		AT5G11540
AT3G25180	AT3G27473		AT4G19720		AT1G64930		AT1G23200
AT5G58460	AT4G01720		AT3G49020		AT1G64940		AT1G29100
AT2G31920	AT1G57800		AT3G49010		AT1G64950		AT3G24650
AT4G00920	AT4G01350		AT3G20750		AT1G65050		AT1G48990
AT2G28850	AT5G51800		AT3G01080		AT1G65060		AT4G38420
AT3G17060	AT1G47350		AT4G15330		AT1G65090		AT1G80540
AT2G18540	AT4G18250		AT1G01190		AT1G65150		AT4G26260
AT5G36140	AT3G55130		AT5G48050		AT1G65160		AT5G22470
AT2G30210	AT5G35830		AT3G46340		AT1G65170		AT1G05660
AT5G27870	AT3G17530		AT3G46350		AT1G65180		AT5G22260
AT4G33230	AT3G17550		AT3G46360		AT1G65190		AT1G34510
AT4G13261	AT3G17540		AT1G53830		AT1G65200		AT1G62440
AT2G23100	AT4G19720		AT5G46310		AT1G65210		AT3G62230
AT2G19070	AT3G49020		AT1G35880		AT1G65300		AT3G19920
AT5G42600	AT3G49010		AT4G01520		AT1G65310		AT1G20240
AT1G47786	AT3G20750		AT2G23800		AT1G65320		AT3G52450
AT1G47790	AT3G01080		AT1G75910		AT1G65330		AT1G27580
AT1G47800	AT4G15330		AT5G07040		AT1G65340		AT5G37210
AT5G47990	AT1G01190		AT5G07050		AT1G65342		AT5G37200
AT2G19060	AT5G48050		AT2G22180		AT1G65360		AT5G37211
AT2G30310	AT3G46340		AT2G22170		AT1G65370		AT3G13890
AT2G15020	AT3G46350		AT1G19890		AT1G65390		AT3G11310
AT3G58060	AT3G46360		AT1G20120		AT1G65445		AT5G03570
AT1G05800	AT1G53830		AT5G09490		AT1G65450		AT3G60090
AT5G45220	AT5G46310		AT5G09480		AT1G65480		AT2G44810
AT2G40220	AT1G35880		AT4G14400		AT1G65483		AT3G44326
AT5G39550	AT4G01520		AT4G05470		AT1G65484		AT1G68250
AT5G25620	AT2G23800		AT1G55420		AT1G65486		AT3G32047
AT5G43350	AT1G75910		AT2G33160		AT1G65490		AT1G62940
AT5G35110	AT5G07040		AT2G28085		AT1G65500
AT4G27420	AT5G07050		AT4G11730		AT1G65510
AT1G66100	AT2G22180		AT3G17520		AT1G65550
AT5G45230	AT2G22170		AT4G01180		AT1G65570
AT2G25450	AT1G19890		AT5G22390		AT1G65620
AT1G23200	AT1G20120		AT5G43120		AT1G65630
AT4G22390	AT5G09490		AT1G64255		AT1G65640
AT4G22400	AT5G09480		AT5G39420		AT1G65650
AT1G64340	AT4G14400		AT1G52480		AT1G65670
AT1G26510	AT4G05470		AT1G65860		AT1G65680
AT3G32047	AT1G55420		AT1G28650		AT1G65681
AT1G06360	AT2G33160		AT1G28670		AT1G65690
AT2G03550	AT2G28085		AT1G28660		AT1G65730
AT5G50470	AT4G11730		AT1G28640		AT1G65740
AT3G55370	AT3G17520		AT1G28160		AT1G65760
AT2G03160	AT4G01180		AT1G28170		AT1G65770
AT5G43760	AT5G22390		AT1G65340		AT1G65780
AT5G43755	AT5G43120		AT1G65330		AT1G65790
AT2G42470	AT1G64255		AT2G15327		AT1G65800
AT5G59940	AT5G39420		AT5G22570		AT1G65850
AT1G35550	AT1G52480		AT2G33070		AT1G65860
AT3G28291	AT1G65860		AT1G52800		AT1G65870
AT3G28290	AT1G28650		AT2G04220		AT1G65880
AT4G19240	AT1G28670		AT5G56400		AT1G65890
AT5G38670	AT1G28660		AT4G16530		AT1G65907
AT5G38660	AT1G28640		AT1G72290		AT1G65910
AT5G38680	AT1G28160		AT3G50150		AT1G65985
AT1G29860	AT1G28170		AT3G50140		AT1G65990
AT2G33880	AT1G65340		AT1G49190		AT1G66000
AT1G65870	AT1G65330		AT4G03566		AT1G66020
AT4G22700	AT2G15327		AT3G49040		AT1G66030
AT5G39280	AT5G22570		AT5G15040		AT1G66040
AT5G39540	AT2G33070		AT3G46420		AT1G66050
AT2G31770	AT1G52800		AT3G29110		AT1G66060
AT1G01030	AT2G04220		AT5G17120		AT1G66090
AT5G54350	AT5G56400		AT5G17110		AT1G66100
AT3G52020	AT4G16530		AT2G32530		AT1G66110
AT1G33920	AT1G72290		AT2G32540		AT1G66120
AT2G41280	AT3G50150		AT3G43710		AT1G66130
AT5G25980	AT3G50140		AT1G51330		AT1G66140
AT5G25990	AT1G49190		AT5G04960		AT1G66145
AT4G08620	AT4G03566		AT5G04970		AT1G66190
AT5G43040	AT3G49040		AT1G51000		AT1G66210
AT2G18620	AT5G15040		AT3G11390		AT1G66220
AT3G42960	AT3G46420		AT2G21930		AT1G66245
AT3G26830	AT3G29110		AT2G28180		AT1G66270
AT3G10280	AT5G17120		AT1G63210		AT1G66280
AT1G43640	AT5G17110		AT5G25390		AT1G66290
AT1G43630	AT2G32530		AT5G26090		AT1G66300
AT5G46880	AT2G32540		AT2G48130		AT1G66310
AT2G02620	AT3G43710		AT2G48140		AT1G66320
AT2G27420	AT1G51330		AT2G40440		AT1G66360
AT5G64100	AT5G04960		AT3G02620		AT1G66370
AT4G16930	AT5G04970		AT5G40330		AT1G66380
AT5G43370	AT1G51000		AT2G29000		AT1G66390
AT1G71880	AT3G11390		AT3G29800		AT1G66400
AT3G03480	AT2G21930		AT5G57380		AT1G66440
AT3G22345	AT2G28180		AT3G44830		AT1G66450
AT3G25770	AT1G63210		AT5G25860		AT1G66460
AT3G21940	AT5G25390		AT5G25870		AT1G66470
AT5G26620	AT5G26090		AT5G25850		AT1G66475
AT3G55700	AT2G48130		AT1G15680		AT1G66480
AT2G29930	AT2G48140		AT1G02620		AT1G66490
AT2G35930	AT2G40440		AT1G56630		AT1G66500
AT4G12050	AT3G02620		AT3G17140		AT1G66540
AT2G23230	AT5G40330		AT3G17150		AT1G66570
AT2G14670	AT2G29000		AT3G58400		AT1G66630
AT1G51870	AT3G29800		AT2G02080		AT1G66640
AT5G63560	AT5G57380		AT1G26250		AT1G66650
AT5G04680	AT3G44830		AT1G44191		AT1G66660
AT5G04690	AT5G25860		AT1G44180		AT1G66690
AT1G34510	AT5G25870		AT5G28160		AT1G66700
AT4G05490	AT5G25850		AT4G03565		AT1G66720
AT4G05350	AT1G15680		AT5G41420		AT1G66770
AT4G05340	AT1G02620		AT3G27510		AT1G66780
AT5G38240	AT1G56630		AT2G29600		AT1G66790
AT1G64290	AT3G17140		AT3G47600		AT1G66800
AT1G01120	AT3G17150		AT5G24220		AT1G66850
AT2G17600	AT3G58400		AT5G01680		AT1G66852
AT1G49330	AT2G02080		AT1G60090		AT1G66855
AT5G11540	AT1G26250		AT5G53210		AT1G66860
AT3G62170	AT1G44191		AT3G46900		AT1G66870
AT5G19700	AT1G44180		AT3G61035		AT1G66910
AT5G52830	AT5G28160		AT5G16080		AT1G66950
AT3G27250	AT4G03565		AT5G64110		AT1G66960
AT5G37620	AT5G41420		AT1G23320		AT1G67000
AT3G16590	AT3G27510		AT3G53650		AT1G67030
AT3G16580	AT2G29600		AT3G32040		AT1G67100
AT1G49270	AT3G47600		AT4G13955		AT1G67110
AT1G49260	AT5G24220		AT3G10000		AT1G67130
AT3G21790	AT5G01680		AT5G25400		AT1G67140
AT5G36100	AT1G60090		AT3G22490		AT1G67148
AT2G30690	AT5G53210		AT1G64930		AT1G67150
AT2G21060	AT3G46900		AT5G02360		AT1G67160
AT2G34110	AT3G61035		AT2G22040		AT1G67170
AT1G48745	AT5G16080		AT2G22030		AT1G67195
AT2G29040	AT5G64110		AT2G22055		AT1G67220
AT3G20580	AT1G23320		AT2G22050		AT1G67260
AT5G49130	AT3G53650		AT3G22500		AT1G67265
AT4G29650	AT3G32040		AT4G23580		AT1G67270
AT1G34050	AT4G13955		AT2G18460		AT1G67290
AT2G04090	AT3G10000		AT5G46990		AT1G67330
AT5G50480	AT5G25400		AT3G23130		AT1G67390
AT2G14960	AT3G22490		AT3G20760		AT1G67450
AT5G42230	AT1G64930		AT4G22810		AT1G67455
AT1G57580	AT5G02360		AT2G46740		AT1G67460
AT2G16290	AT2G22040		AT1G12960		AT1G67640
AT2G23260	AT2G22030		AT1G47390		AT1G67710
AT3G28540	AT2G22055		AT4G35120		AT1G67750
AT2G10940	AT2G22050		AT3G48850		AT1G67760
AT2G45190	AT3G22500		AT3G52740		AT1G67770
AT3G46800	AT4G23580		AT2G46770		AT1G67810
AT4G13263	AT2G18460		AT2G05410		AT1G67820
AT4G24644	AT5G46990		AT1G26310		AT1G67830
AT4G24640	AT3G23130		AT1G26320		AT1G67860
AT4G24650	AT3G20760		AT1G43020		AT1G67865
AT1G33930	AT4G22810		AT1G43010		AT1G67870
AT1G67260	AT2G46740		AT5G23980		AT1G67875
AT2G17310	AT1G12960		AT2G35612		AT1G68040
AT5G33340	AT1G47390		AT2G34360		AT1G68130
AT2G20875	AT4G35120		AT5G57520		AT1G68150
AT4G22680	AT3G48850		AT3G09220		AT1G68170
AT2G02630	AT3G52740		AT2G22060		AT1G68180
AT4G15610	AT2G46770		AT4G04090		AT1G68185
AT3G48280	AT2G05410		AT4G08450		AT1G68210
AT3G48290	AT1G26310		AT1G64940		AT1G68230
AT1G05280	AT1G26320		AT3G28345		AT1G68238
AT3G21720	AT1G43020		AT1G22090		AT1G68240
AT3G46810	AT1G43010		AT5G26130		AT1G68250
AT4G39000	AT5G23980		AT3G29635		AT1G68270
AT5G26050	AT2G35612		AT2G28810		AT1G68280
AT4G12490	AT2G34360		AT3G47040		AT1G68320
AT4G22060	AT5G57520		AT3G47030		AT1G68330
AT3G30280	AT3G09220		AT3G47020		AT1G68350
AT5G49180	AT2G22060		AT1G28450		AT1G68360
AT5G26080	AT4G04090		AT5G07200		AT1G68380
AT5G26070	AT4G08450		AT1G45100		AT1G68390
AT5G26060	AT1G64940		AT3G10580		AT1G68400
AT5G24960	AT3G28345		AT3G10585		AT1G68450
AT2G03740	AT1G22090		AT1G34490		AT1G68460
AT5G44160	AT5G26130		AT1G34500		AT1G68470
AT1G63560	AT3G29635		AT1G34480		AT1G68480
AT1G63570	AT2G28810		AT5G24140		AT1G68500
AT5G24190	AT3G47040		AT5G24130		AT1G68510
AT5G39480	AT3G47030		AT4G10350		AT1G68520
AT1G20132	AT3G47020		AT3G26940		AT1G68530
AT3G44080	AT1G28450		AT5G24950		AT1G68610
AT5G15660	AT5G07200		AT3G25750		AT1G68620
AT5G15670	AT1G45100		AT1G62700		AT1G68630
AT1G52470	AT3G10580		AT1G32430		AT1G68640
AT4G09440	AT3G10585		AT1G32420		AT1G68750
AT4G09450	AT1G34490		AT4G15310		AT1G68795
AT2G26250	AT1G34500		AT1G33760		AT1G68800
AT5G28630	AT1G34480		AT1G33750		AT1G68810
AT4G18350	AT5G24140		AT2G41290		AT1G68825
AT4G03160	AT5G24130		AT2G31081		AT1G68840
AT4G03170	AT4G10350		AT2G04230		AT1G68845
AT4G03165	AT3G26940		AT1G35365		AT1G68850
AT3G28300	AT5G24950		AT2G31910		AT1G68875
AT3G54340	AT3G25750		AT5G25840		AT1G68880
AT4G33850	AT1G62700		AT3G43860		AT1G68960
AT4G33860	AT1G32430		AT2G05510		AT1G69080
AT5G55080	AT1G32420		AT2G05500		AT1G69090
AT3G44930	AT4G15310		AT2G47530		AT1G69100
AT3G44920	AT1G33760		AT2G47540		AT1G69120
AT3G44910	AT1G33750		AT5G45640		AT1G69150
AT5G45210	AT2G41290		AT4G15975		AT1G69160
AT4G01340	AT2G31081		AT3G46260		AT1G69170
AT5G48000	AT2G04230		AT3G46270		AT1G69180
AT5G59090	AT1G35365		AT2G40210		AT1G69190
AT1G64870	AT2G31910		AT1G14120		AT1G69240
AT4G20200	AT5G25840		AT1G22080		AT1G69310
AT4G20190	AT3G43860		AT1G14550		AT1G69320
AT2G30240	AT2G05510		AT1G64295		AT1G69470
AT5G26114	AT2G05500		AT1G31885		AT1G69480
AT2G02450	AT2G47530		AT3G45280		AT1G69560
AT1G20795	AT2G47540		AT2G03040		AT1G69600
AT1G20790	AT5G45640		AT1G49250		AT1G69630
AT5G54585	AT4G15975		AT4G14465		AT1G69650
AT5G54370	AT3G46260		AT3G22000		AT1G69660
AT3G21800	AT3G46270		AT3G21990		AT1G69690
AT5G28960	AT2G40210		AT3G21970		AT1G69790
AT4G19740	AT1G14120		AT3G21960		AT1G69810
AT1G33020	AT1G22080		AT3G21980		AT1G69818
AT5G43030	AT1G14550		AT3G21950		AT1G69820
AT1G31880	AT1G64295		AT3G45000		AT1G69850
AT2G30090	AT1G31885		AT1G79430		AT1G69860
AT3G01015	AT3G45280		AT2G25980		AT1G69870
AT3G20993	AT2G03040		AT5G46820		AT1G69880
AT3G20980	AT1G49250		AT5G35917		AT1G69890
AT5G51470	AT4G14465		AT1G12490		AT1G69920
AT5G51490	AT3G22000		AT5G09470		AT1G69930
AT5G51480	AT3G21990		AT5G41250		AT1G69940
AT2G17070	AT3G21970		AT1G22000		AT1G69970
AT2G17080	AT3G21960		AT1G21990		AT1G70020
AT2G17090	AT3G21980		AT1G09550		AT1G70030
AT1G20130	AT3G21950		AT5G17740		AT1G70040
AT1G44224	AT3G45000		AT5G17750		AT1G70080
AT5G24070	AT1G79430		AT5G06170		AT1G70170
AT1G48980	AT2G25980		AT4G31950		AT1G70250
AT2G30300	AT5G46820		AT4G37990		AT1G70260
AT5G45530	AT5G35917		AT5G37900		AT1G70270
AT4G18790	AT1G12490		AT5G37910		AT1G70380
AT5G23960	AT5G09470		AT1G29000		AT1G70390
AT5G23970	AT5G41250		AT1G55440		AT1G70440
AT1G59790	AT1G22000		AT1G52120		AT1G70450
AT2G16005	AT1G21990		AT4G19760		AT1G70500
AT4G16920	AT1G09550		AT4G19770		AT1G70510
AT5G16580	AT5G17740		AT5G23989		AT1G70540
AT2G18140	AT5G17750		AT5G23990		AT1G70560
AT1G70970	AT5G06170		AT3G04370		AT1G70670
AT4G39745	AT4G31950		AT1G51860		AT1G70680
AT4G39753	AT4G37990		AT4G15350		AT1G70690
AT4G39756	AT5G37900		AT5G49250		AT1G70720
AT4G39750	AT5G37910		AT4G13490		AT1G70820
AT1G26720	AT1G29000		AT4G13260		AT1G70830
AT3G45540	AT1G55440		AT5G38350		AT1G70840
AT3G45530	AT1G52120		AT1G67100		AT1G70850
AT2G14500	AT4G19760		AT4G13420		AT1G70870
AT3G46240	AT4G19770		AT1G68610		AT1G70880
AT5G02980	AT5G23989		AT2G42090		AT1G70890
AT5G02990	AT5G23990		AT1G68040		AT1G70895
AT5G03010	AT3G04370		AT1G08465		AT1G70900
AT5G03000	AT1G51860		AT2G37540		AT1G70910
AT2G44550	AT4G15350		AT2G37530		AT1G70920
AT2G44560	AT5G49250		AT5G37210		AT1G70949
AT5G46877	AT4G13490		AT5G37211		AT1G70950
AT3G02150	AT4G13260		AT5G37200		AT1G70960
AT2G32830	AT5G38350		AT2G47870		AT1G70970
AT2G02610	AT1G67100		AT2G47880		AT1G70980
AT5G28690	AT4G13420		AT4G12960		AT1G70990
AT5G28680	AT1G68610		AT3G29260		AT1G71000
AT3G05450	AT2G42090		AT4G34250		AT1G71050
AT3G05440	AT1G68040		AT1G60980		AT1G71150
AT1G80540	AT1G08465		AT1G16940		AT1G71160
AT5G22910	AT2G37540		AT5G28180		AT1G71280
AT2G07140	AT2G37530		AT2G43220		AT1G71290
AT1G60250	AT5G37210		AT2G30680		AT1G71300
AT1G33910	AT5G37211		AT5G62330		AT1G71370
AT1G33900	AT5G37200		AT5G22470		AT1G71380
AT2G04680	AT2G47870		AT4G26920		AT1G71390
AT2G42480	AT2G47880		AT1G47730		AT1G71400
AT1G63330	AT4G12960		AT5G19580		AT1G71410
AT1G63320	AT3G29260		AT1G55700		AT1G71680
AT4G13410	AT4G34250		AT2G17950		AT1G71690
AT3G51560	AT1G60980		AT1G51490		AT1G71691
AT5G38030	AT1G16940		AT4G15370		AT1G71692
AT1G77650	AT5G28180		AT3G26120		AT1G71695
AT3G43829	AT2G43220		AT2G32870		AT1G71770
AT3G45560	AT2G30680		AT2G02770		AT1G71880
AT3G45570	AT5G62330		AT1G63340		AT1G71890
AT1G30350	AT5G22470		AT5G16710		AT1G71930
AT3G31051	AT4G26920		AT1G12950		AT1G71960
AT3G31068	AT1G47730		AT4G27190		AT1G72000
AT5G17090	AT5G19580		AT5G17960		AT1G72080
AT5G17080	AT1G55700		AT5G17970		AT1G72100
AT5G17100	AT2G17950		AT1G66540		AT1G72110
AT3G58450	AT1G51490		AT1G66390		AT1G72120
AT1G62940	AT4G15370		AT5G24550		AT1G72125
AT5G25810	AT3G26120		AT5G16500		AT1G72130
AT1G79250	AT2G32870		AT1G45063		AT1G72140
AT1G27550	AT2G02770		AT1G62510		AT1G72200
AT1G27540	AT1G63340		AT5G37920		AT1G72210
AT1G14549	AT5G16710		AT5G07260		AT1G72220
AT3G03260	AT1G12950		AT1G76240		AT1G72230
AT1G21860	AT4G27190		AT1G76250		AT1G72290
AT4G18540	AT5G17960		AT5G24160		AT1G72490
AT5G42590	AT5G17970		AT1G67450		AT1G72570
AT1G60280	AT1G66540		AT1G16930		AT1G72580
AT1G60320	AT1G66390		AT5G24240		AT1G72590
AT1G60300	AT5G24550		AT2G22750		AT1G72800
AT1G64070	AT5G16500		AT5G45200		AT1G72860
AT3G52670	AT1G45063		AT2G19610		AT1G72870
AT3G44840	AT1G62510		AT2G01240		AT1G73000
AT2G33080	AT5G37920		AT5G50770		AT1G73010
AT1G66720	AT5G07260		AT3G26270		AT1G73110
AT2G29220	AT1G76240		AT5G06710		AT1G73120
AT3G48270	AT1G76250		AT2G24510		AT1G73190
AT3G29590	AT5G24160		AT1G28310		AT1G73200
AT1G31310	AT1G67450		AT4G23390		AT1G73220
AT4G11385	AT1G16930		AT5G20310		AT1G73230
AT4G11390	AT5G24240		AT4G20000		AT1G73260
AT4G11393	AT2G22750		AT4G15380		AT1G73270
AT1G03790	AT5G45200		AT1G29110		AT1G73280
AT5G37970	AT2G19610		AT5G50600		AT1G73290
AT1G34047	AT2G01240		AT1G44090		AT1G73300
AT4G37770	AT5G50770		AT5G41430		AT1G73310
AT1G24400	AT3G26270		AT3G21000		AT1G73325
AT5G23260	AT5G06710		AT2G45430		AT1G73330
AT5G43110	AT2G24510		AT5G35600		AT1G73410
AT5G61605	AT1G28310		AT4G15340		AT1G73430
AT1G20740	AT4G23390		AT1G32770		AT1G73590
AT3G22235	AT5G20310		AT5G24180		AT1G73610
AT2G28630	AT4G20000		AT1G12260		AT1G73620
AT5G07060	AT4G15380		AT4G18310		AT1G73810
AT5G61700	AT1G29110		AT3G44460		AT1G73830
AT5G61690	AT5G50600		AT5G22560		AT1G73850
AT2G44540	AT1G44090		AT1G24020		AT1G73860
AT3G52000	AT5G41430		AT3G44760		AT1G74000
AT3G52010	AT3G21000		AT3G44755		AT1G74010
AT3G56060	AT2G45430		AT1G14130		AT1G74080
AT3G27500	AT5G35600		AT2G38510		AT1G74110
AT3G27490	AT4G15340		AT4G15690		AT1G74140
AT3G27503	AT1G32770		AT4G15680		AT1G74600
AT1G23690	AT5G24180		AT4G04450		AT1G74620
AT1G23680	AT1G12260		AT2G21840		AT1G74650
AT3G49770	AT4G18310		AT4G23550		AT1G74660
AT5G38450	AT3G44460		AT4G23560		AT1G74810
AT1G79680	AT5G22560		AT1G35183		AT1G74820
AT2G38230	AT1G24020		AT2G23400		AT1G75040
AT2G38240	AT3G44760		AT5G41440		AT1G75160
AT4G20210	AT3G44755		AT2G24460		AT1G75240
AT2G23171	AT1G14130		AT2G24470		AT1G75388
AT1G49100	AT2G38510		AT1G61080		AT1G75390
AT5G50700	AT4G15690		AT3G10590		AT1G75450
AT3G52450	AT4G15680		AT3G10595		AT1G75470
AT1G28695	AT4G04450		AT5G06500		AT1G75490
AT1G22600	AT2G21840		AT1G67195		AT1G75500
AT4G08867	AT4G23550		AT1G16980		AT1G75510
AT2G04032	AT4G23560		AT5G44950		AT1G75520
AT2G28020	AT1G35183		AT5G44960		AT1G75590
AT2G28030	AT2G23400		AT5G44970		AT1G75600
AT1G79860	AT5G41440		AT5G44973		AT1G75620
AT1G79850	AT2G24460		AT5G44940		AT1G75710
AT1G79840	AT2G24470		AT1G71280		AT1G75717
AT5G02460	AT1G61080		AT2G47050		AT1G75720
AT1G21550	AT3G10590		AT5G63225		AT1G75730
AT3G29050	AT3G10595		AT5G63230		AT1G75790
AT4G23090	AT5G06500		AT5G63240		AT1G75830
AT1G26945	AT1G67195		AT1G03710		AT1G75860
AT2G04100	AT1G16980		AT1G03720		AT1G75870
AT2G39040	AT5G44950		AT5G18350		AT1G75880
AT2G39030	AT5G44960		AT1G71400		AT1G75890
AT2G16300	AT5G44970		AT1G20070		AT1G75900
AT1G60400	AT5G44973		AT1G65620		AT1G75910
AT4G22070	AT5G44940		AT3G61720		AT1G75920
AT5G02340	AT1G71280		AT2G29770		AT1G75930
AT5G02350	AT2G47050		AT3G45580		AT1G75940
AT1G52680	AT5G63225		AT3G45577		AT1G76200
AT3G58070	AT5G63230		AT1G16290		AT1G76210
AT3G58080	AT5G63240		AT5G25370		AT1G76220
AT2G26410	AT1G03710		AT2G04300		AT1G76230
AT4G21750	AT1G03720		AT5G02900		AT1G76240
AT1G56360	AT5G18350		AT1G65740		AT1G76250
AT4G19820	AT1G71400		AT3G22010		AT1G76290
AT4G19810	AT1G20070		AT2G40435		AT1G76410
AT3G18550	AT1G65620		AT1G47370		AT1G76420
AT3G26140	AT3G61720		AT4G13560		AT1G76430
AT3G26190	AT2G29770		AT4G13610		AT1G76440
AT3G17560	AT3G45580		AT1G65907		AT1G76500
AT3G17570	AT3G45577		AT1G65910		AT1G76610
AT5G18880	AT1G16290		AT5G43590		AT1G76830
AT3G24780	AT5G25370		AT5G26630		AT1G76910
AT4G38590	AT2G04300		AT3G01085		AT1G77100
AT5G51530	AT5G02900		AT5G24080		AT1G77110
AT1G66960	AT1G65740		AT5G58910		AT1G77145
AT1G66950	AT3G22010		AT5G13250		AT1G77150
AT5G25950	AT2G40435		AT3G28360		AT1G77160
AT2G47040	AT1G47370		AT4G20670		AT1G77170
AT1G34650	AT4G13560		AT4G20690		AT1G77200
AT4G24980	AT4G13610		AT4G20650		AT1G77340
AT1G60340	AT1G65907		AT4G20630		AT1G77520
AT1G60380	AT1G65910		AT4G20640		AT1G77530
AT1G60360	AT5G43590		AT4G20710		AT1G77640
AT1G60350	AT5G26630		AT4G20700		AT1G77650
AT1G60370	AT3G01085		AT4G20680		AT1G77655
AT2G16190	AT5G24080		AT4G02310		AT1G77690
AT1G78450	AT5G58910		AT2G25090		AT1G77700
AT1G78460	AT5G13250		AT1G70080		AT1G77710
AT4G11320	AT3G28360		AT2G18480		AT1G77760
AT5G01900	AT4G20670		AT5G38540		AT1G77780
AT1G51220	AT4G20690		AT1G64920		AT1G77790
AT5G50830	AT4G20650		AT3G57260		AT1G77830
AT2G46750	AT4G20630		AT5G65410		AT1G77950
AT3G55590	AT4G20640		AT1G33540		AT1G77990
AT5G62730	AT4G20710		AT1G33530		AT1G78000
AT3G11160	AT4G20700		AT2G20870		AT1G78090
AT1G51850	AT4G20680		AT5G46380		AT1G78170
AT1G51840	AT4G02310		AT3G61040		AT1G78230
AT1G48190	AT2G25090		AT2G28990		AT1G78260
AT5G28520	AT1G70080		AT3G26920		AT1G78360
AT5G20230	AT2G18480		AT5G16700		AT1G78370
AT4G20095	AT5G38540		AT1G51880		AT1G78390
AT4G04890	AT1G64920		AT1G51890		AT1G78400
AT1G11600	AT3G57260		AT4G11610		AT1G78450
AT1G63206	AT5G65410		AT4G28420		AT1G78460
AT1G08135	AT1G33540		AT2G30750		AT1G78470
AT1G57565	AT1G33530		AT3G60900		AT1G78480
AT1G78980	AT2G20870		AT5G02330		AT1G78490
AT1G51190	AT5G46380		AT1G51480		AT1G78500
AT3G55100	AT3G61040		AT1G51470		AT1G78580
AT2G30670	AT2G28990		AT3G13010		AT1G78640
AT1G49930	AT3G26920		AT5G07530		AT1G78710
AT5G39310	AT5G16700		AT5G07520		AT1G78720
AT5G39300	AT1G51880		AT5G07510		AT1G78740
AT5G41820	AT1G51890		AT3G47180		AT1G78750
AT5G41830	AT4G11610		AT3G47170		AT1G78760
AT3G52810	AT4G28420		AT3G09340		AT1G78770
AT3G52820	AT2G30750		AT5G24790		AT1G78815
AT5G50510	AT3G60900		AT5G24780		AT1G78820
AT5G50500	AT5G02330		AT1G69090		AT1G78840
AT4G21366	AT1G51480		AT5G22890		AT1G78850
AT4G21370	AT1G51470		AT5G22900		AT1G78860
AT2G20620	AT3G13010		AT2G29840		AT1G78950
AT1G33730	AT5G07530		AT2G29820		AT1G78955
AT1G33710	AT5G07520		AT2G29810		AT1G78970
AT1G33720	AT5G07510		AT2G29830		AT1G78980
AT1G33709	AT3G47180		AT2G29800		AT1G78990
AT5G45830	AT3G47170		AT2G29790		AT1G78995
AT1G02390	AT3G09340		AT2G29780		AT1G79110
AT5G26010	AT5G24790		AT1G47600		AT1G79160
AT1G52070	AT5G24780		AT1G47603		AT1G79170
AT1G30930	AT1G69090		AT3G23970		AT1G79250
AT1G63930	AT5G22890		AT4G09600		AT1G79360
AT2G28220	AT5G22900		AT4G09610		AT1G79370
AT5G66390	AT2G29840		AT1G73610		AT1G79430
AT5G66400	AT2G29820		AT1G73620		AT1G79450
AT5G24150	AT2G29810		AT5G39290		AT1G79520
AT5G51500	AT2G29830		AT2G32610		AT1G79580
AT2G14760	AT2G29800		AT2G32620		AT1G79680
AT4G19750	AT2G29790		AT4G19910		AT1G79750
AT5G39430	AT2G29780		AT4G19920		AT1G79760
AT5G11050	AT1G47600		AT4G13770		AT1G79770
AT3G03670	AT1G47603		AT5G17500		AT1G79780
AT2G25440	AT3G23970		AT1G52060		AT1G79790
AT4G13190	AT4G09600		AT4G19330		AT1G79840
AT5G22170	AT4G09610		AT4G19340		AT1G79850
AT4G33710	AT1G73610		AT3G11402		AT1G79860
AT1G77655	AT1G73620		AT4G19690		AT1G79890
AT1G66220	AT5G39290		AT5G55240		AT1G79910
AT1G52690	AT2G32610		AT5G55250		AT1G79915
AT3G15830	AT2G32620		AT2G35770		AT1G80080
AT3G15840	AT4G19910		AT2G26700		AT1G80090
AT2G02700	AT4G19920		AT5G16900		AT1G80100
AT1G66210	AT4G13770		AT3G59130		AT1G80130
AT5G07000	AT5G17500		AT3G59120		AT1G80133
AT1G51010	AT1G52060		AT3G57510		AT1G80140
AT1G53690	AT4G19330		AT3G24700		AT1G80160
AT4G18860	AT4G19340		AT3G24710		AT1G80220
AT5G56390	AT3G11402		AT3G24690		AT1G80240
AT2G28010	AT4G19690		AT5G48140		AT1G80330
AT3G12460	AT5G55240		AT5G48130		AT1G80340
AT3G12430	AT5G55250		AT4G28850		AT1G80350
AT3G12470	AT2G35770		AT4G28840		AT1G80390
AT3G12440	AT2G26700		AT4G28860		AT1G80470
AT3G07820	AT5G16900		AT5G10280		AT1G80540
AT3G07830	AT3G59130		AT2G43270		AT1G80580
AT3G07840	AT3G59120		AT2G25890		AT1G80590
AT3G17320	AT3G57510		AT2G23170		AT1G80730
AT3G25490	AT3G24700		AT3G18470		AT1G80740
AT5G24155	AT3G24710		AT3G29040		AT1G80760
AT5G40350	AT3G24690		AT5G11570		AT1G80820
AT1G20730	AT5G48140		AT5G48550		AT1G80860
AT3G21210	AT5G48130		AT2G34350		AT1G80865
AT3G21200	AT4G28850		AT2G40470		AT1G80990
AT1G69150	AT4G28840		AT1G30920		AT2G01021
AT2G16130	AT4G28860		AT3G55650		AT2G01023
AT3G05370	AT5G10280		AT1G15610		AT2G01240
AT5G14860	AT2G43270		AT1G15620		AT2G01280
AT2G42170	AT2G25890		AT1G15630		AT2G01300
AT4G27330	AT2G23170		AT4G12510		AT2G01340
AT5G08090	AT3G18470		AT1G75620		AT2G01360
AT4G11770	AT3G29040		AT5G37870		AT2G01370
AT3G27785	AT5G11570		AT3G46330		AT2G01430
AT5G19640	AT5G48550		AT4G36350		AT2G01500
AT5G54250	AT2G34350		AT1G14930		AT2G01520
AT5G54240	AT2G40470		AT1G31000		AT2G01530
AT5G09750	AT1G30920		AT1G30990		AT2G01554
AT1G24590	AT3G55650		AT4G10490		AT2G01560
AT1G35170	AT1G15610		AT1G58260		AT2G01610
AT1G33925	AT1G15620		AT1G19060		AT2G01660
AT2G02290	AT1G15630		AT4G15320		AT2G01770
[truncated: 5,472 more rows]
